# Supplementary material for: A high-quality pseudo-phased genome for Melaleuca quinquenervia shows allelic diversity of NLR-type resistance genes
Source: Gigascience. 2023 Dec 14;12:giad102. doi: 10.1093/gigascience/giad102 (PMC10720953; doi:10.1093/gigascience/giad102)
Supplement: giad102_Supplemental_File [file giad102_supplemental_file.xlsx]

## Sheet: Supplementary Table 1
Supplementary Table 1. DepthSizer genome size estimation output.
SeqFile	ReadSet	DepMethod	Adjust	ReadBP	MapAdjust	SCDepth	EstGenomeSize
Mq_HiFi_A.fasta	HiFi	mpileup	CovBases	9674411161	0.997346	35.37	272769703
Mq_HiFi_A.fasta	ONT	mpileup	CovBases	32320099296	0.98099	117.27	270355518
Mq_HiFi_A.fasta	HiFi	mpileup	IndelRatio	9674411161	1.00062	35.37	273325078
Mq_HiFi_A.fasta	ONT	mpileup	IndelRatio	32320099296	0.987507	117.27	279081007
Mq_HiFi_A.fasta	HiFi	mpileup	None	9674411161	1	35.37	273495427
Mq_HiFi_A.fasta	ONT	mpileup	None	32320099296	1	117.27	275594520
Mq_HiFi_B.fasta	HiFi	mpileup	CovBases	9627581829	0.997794	35.59	269890516
Mq_HiFi_B.fasta	ONT	mpileup	CovBases	31993883132	0.982063	116.93	268698352
Mq_HiFi_B.fasta	HiFi	mpileup	IndelRatio	9627581829	1.00065	35.59	270312923
Mq_HiFi_B.fasta	ONT	mpileup	IndelRatio	31993883132	0.987464	116.93	277079545
Mq_HiFi_B.fasta	HiFi	mpileup	None	9627581829	1	35.59	270487306
Mq_HiFi_B.fasta	ONT	mpileup	None	31993883132	1	116.93	273606101
Mq_ONT_A.fasta	HiFi	mpileup	CovBases	9652243777	0.998079	34.48	279363516
Mq_ONT_A.fasta	ONT	mpileup	CovBases	32341125060	0.979493	116.19	272633150
Mq_ONT_A.fasta	HiFi	mpileup	IndelRatio	9652243777	1.00061	34.48	279731515
Mq_ONT_A.fasta	ONT	mpileup	IndelRatio	32341125060	0.987646	116.19	281822777
Mq_ONT_A.fasta	HiFi	mpileup	None	9652243777	1	34.48	279901259
Mq_ONT_A.fasta	ONT	mpileup	None	32341125060	1	116.19	278341140
Mq_ONT_B.fasta	HiFi	mpileup	CovBases	9649880601	0.99838	35.01	275161611
Mq_ONT_B.fasta	ONT	mpileup	CovBases	31977376745	0.982476	116.62	269404415
Mq_ONT_B.fasta	HiFi	mpileup	IndelRatio	9649880601	1.00061	35.01	275440447
Mq_ONT_B.fasta	ONT	mpileup	IndelRatio	31977376745	0.987529	116.62	277672479
Mq_ONT_B.fasta	HiFi	mpileup	None	9649880601	1	35.01	275608033
Mq_ONT_B.fasta	ONT	mpileup	None	31977376745	1	116.62	274209711

## Sheet: Supplementary Table 2
Supplementary Table 2. Summary of numbers and classes of NBARC contianing genes within the genome of Melaleuca quinquenervia identified using the FindPlantNLRs pipeline.
	HapA	HapB
Total NBARC Containing Genes	762	733
Full gene models	676	652
TNL	393	351
CNL	216	230
NL	67	71
With N, without LRR	68	61
TN	47	43
CN	21	18
Without N, Without LRR	18	20
Other (not included in total)	5	3
NBJAC	5	3

## Sheet: Supplementary Table 3
Supplementary Table 3. Full list of NLR genes within the Melaleuca quinquenervia genome identified using the FindPlantNLRs pipeline.
Chromosome	GeneID	NLR_class	Start	End
MqA_CHR01	g361.t1	RxNL	6758881	6761361
MqA_CHR01	g360.t1	RxNL	6749780	6754232
MqA_CHR01	g357.t1	RxNL	6729647	6732130
MqA_CHR01	g356.t1	RxNL	6719958	6722459
MqA_CHR01	g355.t1	RxNL	6712152	6714857
MqA_CHR01	g353.t1	RxNL	6702603	6705086
MqA_CHR01	g351.t1	RxNL	6694792	6697601
MqA_CHR01	g350.t1	RxNL	6688162	6691040
MqA_CHR01	g7257.t1	RxNL	6428863	6433663
MqA_CHR01	g7256.t1	RxNL	6421398	6425125
MqA_CHR01	g7255.t1	RxNL	6413062	6415542
MqA_CHR01	g7253.t1	RxNL	6406168	6408654
MqA_CHR01	g7252.t1	RxNL	6394425	6396986
MqA_CHR01	g7248.t1	RxNL	6369405	6373900
MqA_CHR01	g8165.t1	RxNL	5413177	5415738
MqA_CHR01	g8164.t1	RxNL	5407223	5409748
MqA_CHR01	g9435.t1	RxNL	4566950	4569691
MqA_CHR02	g6513.t1	TNL	24872766	24880063
MqA_CHR02	g6512.t1	TNL	24861629	24868926
MqA_CHR02	g6512.t2	TNL	24861629	24868926
MqA_CHR02	g6511.t1	TNL	24850459	24857788
MqA_CHR02	g10941.t1	NLR	21447013	21452098
MqA_CHR02	g9361.t1	RxNL	17276515	17280684
MqA_CHR02	g9360.t1	NLR	17268888	17272970
MqA_CHR02	g9358.t1	RxNL	17243343	17247449
MqA_CHR02	g9354.t1	RxNL	17219521	17224160
MqA_CHR02	g9351.t1	RxNL	17194382	17200152
MqA_CHR02	g9348.t1	RxNL	17174437	17178828
MqA_CHR02	g10348.t1	RxNL	16870878	16875041
MqA_CHR02	g10678.t1	RxNL	16706023	16710189
MqA_CHR02	g10676.t1	RxNL	16674130	16678290
MqA_CHR02	g10674.t1	RxNL	16648429	16655504
MqA_CHR02	g10670.t1	RxNL	16629088	16633401
MqA_CHR02	g8551.t1	RxNL	16471840	16476854
MqA_CHR02	g8550.t1	RxNL	16454106	16459107
MqA_CHR02	g8548.t1	RxNL	16438042	16442845
MqA_CHR02	g10765.t1	CNL	16356480	16368549
MqA_CHR02	g6353.t1	RxNL	16268441	16283105
MqA_CHR02	g3141.t1	CNL	15924062	15937339
MqA_CHR02	g3139.t1	CNL	15888562	15901678
MqA_CHR02	g3137.t1	CNL	15862214	15870197
MqA_CHR02	g3128.t1	CNL	15818510	15827413
MqA_CHR02	g247.t1	NLR	15755674	15772951
MqA_CHR02	g245.t1	CNL	15727465	15735933
MqA_CHR02	g241.t1	CNL	15693366	15702274
MqA_CHR02	g235.t1	CNL	15620610	15634687
MqA_CHR02	g232.t1	CNL	15570491	15591102
MqA_CHR02	g228.t1	CNL	15538011	15547026
MqA_CHR02	g3524.t1	CNL	15484273	15487086
MqA_CHR02	g3517.t1	CNL	15421490	15435602
MqA_CHR02	g3515.t1	CNL	15394101	15406021
MqA_CHR02	g3511.t1	TNL	15362309	15367507
MqA_CHR02	g1902.t1	CNL	15304701	15322101
MqA_CHR02	g1901.t1	CNL	15264527	15277482
MqA_CHR02	g1898.t1	CNL	15237270	15248038
MqA_CHR02	g1109.t1	TNL	14916730	14922965
MqA_CHR02	g1107.t1	TNL	14890043	14897615
MqA_CHR02	g1095.t1	TNL	14849436	14855606
MqA_CHR02	g1095.t2	TNL	14849436	14855318
MqA_CHR02	g1093.t1	TNL	14836079	14843651
MqA_CHR02	g1091.t1	TNL	14827389	14832764
MqA_CHR02	g1087.t1	TNL	14799255	14805168
MqA_CHR02	g1081.t1	TNL	14778026	14783283
MqA_CHR02	g1080.t1	TNL	14765629	14772177
MqA_CHR02	g1076.t1	TNL	14738300	14750568
MqA_CHR02	g1075.t1	TNL	14730286	14737378
MqA_CHR02	g1068.t1	TNL	14691611	14697490
MqA_CHR02	g1064.t1	TNL	14667858	14676097
MqA_CHR02	g5455.t1	RxNL	14467166	14469733
MqA_CHR02	g5454.t1	TNL	14454661	14465390
MqA_CHR02	g7794.t1	TNL	13969182	13973809
MqA_CHR02	g7791.t1	TNL	13930820	13937825
MqA_CHR02	g7786.t1	TNL	13900399	13904300
MqA_CHR02	g7784.t1	TNL	13878528	13892646
MqA_CHR02	g7780.t1	TNL	13853749	13860315
MqA_CHR02	g7778.t1	TNL	13821032	13825540
MqA_CHR02	g7773.t1	TNL	13788585	13792347
MqA_CHR02	g7767.t1	TNL	13757995	13763332
MqA_CHR02	g7761.t1	TNL	13712636	13717365
MqA_CHR02	g7759.t1	TNL	13685319	13692748
MqA_CHR02	g7756.t1	TNL	13650847	13654930
MqA_CHR02	g7756.t2	TNL	13650847	13654930
MqA_CHR02	g7754.t1	TNL	13641068	13646392
MqA_CHR02	g7750.t1	NLR	13613080	13623208
MqA_CHR02	g7743.t1	TNL	13571120	13575836
MqA_CHR02	g7740.t1	TNL	13552109	13555735
MqA_CHR02	g7736.t1	TNL	13530627	13534849
MqA_CHR02	g7728.t1	TNL	13473395	13479770
MqA_CHR02	g7722.t1	TNL	13418423	13423150
MqA_CHR02	g7719.t1	TNL	13400611	13405032
MqA_CHR02	g7714.t1	TNL	13365030	13379399
MqA_CHR02	g7712.t1	TNL	13346132	13357263
MqA_CHR02	g6968.t1	TNL	13273639	13278412
MqA_CHR02	g6963.t1	TNL	13233185	13239510
MqA_CHR02	g6954.t1	TNL	13166185	13170544
MqA_CHR02	g6952.t1	TNL	13140529	13149365
MqA_CHR02	g6950.t1	TNL	13125883	13130317
MqA_CHR02	g6945.t1	TNL	13088870	13098344
MqA_CHR02	g6943.t1	TNL	13068343	13080810
MqA_CHR02	g6938.t1	TNL	13021192	13025264
MqA_CHR02	g6934.t1	TNL	12992915	13002203
MqA_CHR02	g6932.t1	TNL	12972700	12984638
MqA_CHR02	g6926.t1	TNL	12925621	12930121
MqA_CHR02	g6921.t1	TNL	12890487	12899020
MqA_CHR02	g6914.t1	TNL	12860596	12867007
MqA_CHR02	g6911.t1	TNL	12832068	12839135
MqA_CHR02	g3285.t1	TNL	12772403	12777247
MqA_CHR02	g3283.t1	TNL	12749657	12754497
MqA_CHR02	g3282.t1	TNL	12739181	12744001
MqA_CHR02	g3281.t1	TNL	12714232	12734105
MqA_CHR02	g3277.t1	TNL	12699716	12704599
MqA_CHR02	g3276.t1	TNL	12687364	12696871
MqA_CHR02	g3274.t1	TNL	12673210	12678039
MqA_CHR02	g3271.t1	TNL	12645454	12650383
MqA_CHR02	g3267.t1	TNL	12611867	12618205
MqA_CHR02	g3265.t1	TNL	12598215	12603194
MqA_CHR02	g9786.t1	CNL	12209214	12219152
MqA_CHR02	g10760.t1	NLR	12030618	12034349
MqA_CHR02	g10757.t1	TNL	12012627	12017794
MqA_CHR02	g10756.t1	TNL	11997690	12002245
MqA_CHR02	g10755.t1	NLR	11978044	11983686
MqA_CHR02	g10752.t1	TNL	11946692	11958009
MqA_CHR02	g6552.t1	TNL	11386619	11394628
MqA_CHR02	g5417.t1	TNL	10051697	10056685
MqA_CHR02	g5062.t1	RxNL	8014062	8017256
MqA_CHR02	g2861.t1	RxNL	7483451	7487134
MqA_CHR02	g2859.t1	RxNL	7456221	7459472
MqA_CHR02	g8339.t1	RxNL	7370049	7373225
MqA_CHR02	g7228.t1	RxNL	7313521	7315326
MqA_CHR02	g8100.t1	RxNL	5904942	5908997
MqA_CHR02	g8097.t1	RxNL	5872500	5876675
MqA_CHR02	g8092.t1	RxNL	5848744	5851867
MqA_CHR02	g8090.t1	RxNL	5837112	5841290
MqA_CHR02	g8088.t1	RxNL	5812821	5816921
MqA_CHR02	g8084.t1	RxNL	5765129	5773693
MqA_CHR02	g961.t1	NLR	5691208	5695320
MqA_CHR02	g955.t1	RxNL	5650782	5654945
MqA_CHR02	g10925.t1	RxNL	5598824	5602946
MqA_CHR02	g10919.t1	RxNL	5565821	5570014
MqA_CHR02	g10909.t1	RxNL	5526342	5530538
MqA_CHR02	g10906.t1	RxNL	5501116	5506461
MqA_CHR02	g10902.t1	RxNL	5467650	5472467
MqA_CHR02	g10900.t1	RxNL	5440972	5446329
MqA_CHR02	g10897.t1	RxNL	5405295	5409455
MqA_CHR02	g10895.t1	RxNL	5383525	5399265
MqA_CHR02	g10891.t1	RxNL	5346397	5350509
MqA_CHR02	g10883.t1	RxNL	5305721	5309887
MqA_CHR02	g10881.t1	RxNL	5286001	5294872
MqA_CHR02	g10872.t1	RxNL	5242103	5246601
MqA_CHR02	g884.t1	RxNL	5154035	5158303
MqA_CHR02	g879.t1	RxNL	5107300	5111616
MqA_CHR02	g875.t1	RxNL	5081672	5085697
MqA_CHR02	g872.t1	RxNL	5047365	5056834
MqA_CHR02	g9870.t1	RxNL	4859961	4869478
MqA_CHR02	g1310.t1	RxNL	4770386	4791262
MqA_CHR02	g1945.t1	RxNL	4733925	4738142
MqA_CHR02	g1943.t1	RxNL	4698190	4703824
MqA_CHR02	g1939.t1	RxNL	4666129	4670457
MqA_CHR02	g3786.t1	RxNL	4621541	4624027
MqA_CHR02	g3780.t1	RxNL	4591398	4595438
MqA_CHR02	g5632.t1	RxNL	4456234	4460241
MqA_CHR02	g5622.t1	RxNL	4409031	4413095
MqA_CHR02	g5621.t1	RxNL	4396783	4400814
MqA_CHR02	g5621.t2	RxNL	4396783	4400814
MqA_CHR02	g9776.t1	RxNL	4315392	4319591
MqA_CHR02	g9772.t1	RxNL	4273651	4277847
MqA_CHR02	g9763.t1	RxNL	4233929	4237990
MqA_CHR03	g7483.t1	TNL	22978257	22984405
MqA_CHR03	g7482.t1	TNL	22963457	22973632
MqA_CHR03	g341.t1	TNL	22164581	22169530
MqA_CHR03	g340.t1	TNL	22154380	22162422
MqA_CHR03	g338.t1	TNL	22140937	22145978
MqA_CHR03	g337.t1	TNL	22130847	22135419
MqA_CHR03	g333.t1	TNL	22117410	22122933
MqA_CHR03	g453.t1	TNL	20980346	20985117
MqA_CHR03	g3874.t1	TNL	19508037	19520953
MqA_CHR03	g3872.t1	TNL	19487953	19496992
MqA_CHR03	g3868.t1	TNL	19471848	19476542
MqA_CHR03	g3862.t1	TNL	19438883	19454822
MqA_CHR03	g3859.t1	TNL	19425706	19434751
MqA_CHR03	g3858.t1	TNL	19413005	19425140
MqA_CHR03	g3856.t1	TNL	19402555	19408047
MqA_CHR03	g3854.t1	TNL	19390036	19397682
MqA_CHR03	g10479.t1	TNL	18988951	18997824
MqA_CHR03	g10059.t1	TNL	17990525	17997571
MqA_CHR03	g10058.t1	TNL	17981398	17985663
MqA_CHR03	g10035.t1	TNL	17263837	17271501
MqA_CHR03	g8930.t1	TNL	17204514	17209050
MqA_CHR03	g8929.t1	TNL	17178057	17199478
MqA_CHR03	g8928.t1	TNL	17157837	17164895
MqA_CHR03	g8926.t1	TNL	17132453	17149621
MqA_CHR03	g8925.t1	TNL	17112841	17129222
MqA_CHR03	g8921.t1	TNL	17087060	17099718
MqA_CHR03	g8920.t1	TNL	17064084	17085137
MqA_CHR03	g8919.t1	TNL	17048787	17057729
MqA_CHR03	g8917.t1	TNL	17012967	17036151
MqA_CHR03	g8916.t1	TNL	16991661	17005092
MqA_CHR03	g8916.t2	TNL	16991661	17005092
MqA_CHR03	g8915.t1	TNL	16973047	16989739
MqA_CHR03	g8914.t1	TNL	16956422	16967180
MqA_CHR03	g8913.t1	TNL	16938649	16947244
MqA_CHR03	g8912.t1	TNL	16912744	16926290
MqA_CHR03	g2400.t1	NLR	16772646	16779797
MqA_CHR03	g2398.t1	TNL	16760078	16765345
MqA_CHR03	g2395.t1	TNL	16739774	16753018
MqA_CHR03	g2394.t1	TNL	16726496	16730924
MqA_CHR03	g2391.t1	TNL	16694648	16704112
MqA_CHR03	g2387.t1	TNL	16677196	16684249
MqA_CHR03	g2385.t1	TNL	16655223	16667455
MqA_CHR03	g2385.t2	TNL	16655223	16667455
MqA_CHR03	g4260.t1	TNL	16563550	16570138
MqA_CHR03	g4260.t2	TNL	16563550	16570044
MqA_CHR03	g4258.t1	TNL	16540772	16545838
MqA_CHR03	g4256.t1	TNL	16523086	16528808
MqA_CHR03	g3182.t1	TNL	16264958	16272068
MqA_CHR03	g3176.t1	TNL	16198758	16210373
MqA_CHR03	g3176.t2	TNL	16198758	16210334
MqA_CHR03	g3171.t1	TNL	16160750	16174537
MqA_CHR03	g3171.t2	TNL	16160750	16174507
MqA_CHR03	g9834.t1	TNL	16089957	16100146
MqA_CHR03	g9831.t1	TNL	16067711	16081042
MqA_CHR03	g9831.t2	TNL	16067711	16081042
MqA_CHR03	g9830.t1	TNL	16038386	16053647
MqA_CHR03	g5758.t1	TNL	15967608	15977041
MqA_CHR03	g5756.t1	TNL	15943366	15952869
MqA_CHR03	g5741.t1	TNL	15865589	15878448
MqA_CHR03	g2525.t1	TNL	15771094	15775293
MqA_CHR03	g2119.t1	TNL	15695977	15700334
MqA_CHR03	g3187.t1	TNL	13766033	13770799
MqA_CHR03	g8432.t1	TNL	9997698	10001645
MqA_CHR03	g8430.t1	TNL	9988300	9995562
MqA_CHR03	g8619.t1	TNL	8673058	8677100
MqA_CHR03	g8615.t2	TNL	8639219	8643739
MqA_CHR03	g8615.t1	TNL	8639150	8643739
MqA_CHR03	g9682.t1	TNL	8579376	8585373
MqA_CHR03	g9679.t2	TNL	8550940	8555427
MqA_CHR03	g9679.t1	TNL	8550871	8555427
MqA_CHR03	g4019.t1	TNL	8372686	8378633
MqA_CHR03	g4007.t1	TNL	8307683	8313104
MqA_CHR03	g4006.t1	TNL	8292812	8301191
MqA_CHR03	g4006.t2	TNL	8292812	8299249
MqA_CHR03	g4004.t1	TNL	8271712	8282349
MqA_CHR03	g3998.t1	TNL	8233440	8238568
MqA_CHR03	g3997.t1	TNL	8224808	8229985
MqA_CHR03	g3996.t1	TNL	8208455	8215451
MqA_CHR03	g3995.t1	TNL	8198042	8203210
MqA_CHR03	g3990.t1	TNL	8167844	8173995
MqA_CHR03	g3988.t1	TNL	8131742	8146505
MqA_CHR03	g3983.t1	TNL	8093046	8112646
MqA_CHR03	g3980.t1	NLR	8065800	8070572
MqA_CHR03	g3978.t1	TNL	8043574	8048693
MqA_CHR03	g3976.t1	TNL	8031353	8036956
MqA_CHR03	g3973.t1	NLR	8011560	8016101
MqA_CHR03	g3971.t1	TNL	7993811	8000518
MqA_CHR03	g3967.t1	TNL	7968126	7974322
MqA_CHR03	g3965.t1	TNL	7953638	7960343
MqA_CHR03	g3963.t1	TNL	7939125	7946276
MqA_CHR03	g3628.t1	TNL	7044909	7052957
MqA_CHR03	g3621.t1	TNL	7005137	7010926
MqA_CHR03	g3618.t1	TNL	6979591	6992114
MqA_CHR03	g3611.t1	TNL	6938750	6952190
MqA_CHR03	g3607.t1	TNL	6904745	6911071
MqA_CHR03	g3604.t1	TNL	6862427	6873004
MqA_CHR03	g3597.t1	TNL	6823011	6832255
MqA_CHR03	g3595.t1	TNL	6793048	6806759
MqA_CHR03	g3593.t1	TNL	6753268	6768925
MqA_CHR03	g2535.t1	TNL	6711135	6719086
MqA_CHR03	g6066.t1	TNL	6661945	6675462
MqA_CHR03	g8591.t1	TNL	6228776	6235770
MqA_CHR03	g8590.t1	TNL	6217583	6223520
MqA_CHR03	g8587.t1	TNL	6179079	6187957
MqA_CHR03	g7614.t1	TNL	6131261	6137856
MqA_CHR03	g7613.t1	TNL	6119048	6125863
MqA_CHR03	g4526.t1	TNL	6063954	6072929
MqA_CHR03	g4526.t2	TNL	6063954	6072929
MqA_CHR03	g4520.t1	TNL	6035260	6043456
MqA_CHR03	g4519.t1	TNL	6026660	6030797
MqA_CHR03	g4519.t2	TNL	6026660	6030797
MqA_CHR03	g10967.t1	TNL	5908426	5915812
MqA_CHR03	g10967.t2	TNL	5908426	5915812
MqA_CHR03	g8138.t1	TNL	5789208	5835185
MqA_CHR03	g2322.t1	TNL	5746236	5755114
MqA_CHR03	g1500.t1	TNL	5419826	5430287
MqA_CHR03	g4419.t1	TNL	2052993	2059530
MqA_CHR03	g4417.t1	TNL	2026117	2032406
MqA_CHR03	g11180.t1	TNL	1746815	1752030
MqA_CHR04	g7921.t1	RxNL	17635766	17638606
MqA_CHR04	g7919.t1	RxNL	17627269	17630118
MqA_CHR04	g7918.t1	RxNL	17613738	17616587
MqA_CHR04	g4998.t1	NLR	16586139	16588942
MqA_CHR04	g3010.t1	TNL	16351576	16367040
MqA_CHR04	g3009.t1	TNL	16344198	16349292
MqA_CHR04	g4840.t1	NLR	8807116	8812771
MqA_CHR04	g4837.t1	TNL	8792696	8798635
MqA_CHR04	g7421.t1	TNL	6338870	6358107
MqA_CHR04	g1687.t1	TNL	5612991	5623630
MqA_CHR04	g4268.t1	TNL	3177609	3185820
MqA_CHR04	g9973.t1	RxNL	2838513	2840812
MqA_CHR04	g9557.t1	TNL	1019469	1023013
MqA_CHR04	g9555.t1	TNL	1008330	1013109
MqA_CHR04	g9554.t1	TNL	999075	1002508
MqA_CHR04	g9550.t1	TNL	987782	990896
MqA_CHR04	g9550.t2	TNL	987675	990896
MqA_CHR04	g5850.t1	TNL	815883	820177
MqA_CHR04	g5848.t1	NLR	802709	807127
MqA_CHR04	g5847.t1	TNL	791723	799470
MqA_CHR04	g5846.t1	TNL	780277	789848
MqA_CHR05	g6542.t1	TNL	22049287	22058472
MqA_CHR05	g4895.t1	RxNL	19530564	19538789
MqA_CHR05	g4893.t1	RxNL	19517458	19520063
MqA_CHR05	g4892.t1	RxNL	19511318	19513948
MqA_CHR05	g11145.t1	TNL	19371644	19380365
MqA_CHR05	g11139.t1	TNL	19323295	19332531
MqA_CHR05	g6358.t1	TNL	19237768	19248365
MqA_CHR05	g9932.t1	NLR	18433532	18445537
MqA_CHR05	g9931.t1	TNL	18423687	18429728
MqA_CHR05	g9926.t1	NLR	18397481	18404951
MqA_CHR05	g9926.t2	NLR	18397481	18400676
MqA_CHR05	g9926.t3	NLR	18396006	18400676
MqA_CHR05	g9918.t1	NLR	18358671	18366962
MqA_CHR05	g9917.t1	TNL	18347929	18352371
MqA_CHR05	g3581.t1	TNL	18105338	18113570
MqA_CHR05	g3579.t1	TNL	18064420	18084897
MqA_CHR05	g3574.t1	TNL	18035858	18039848
MqA_CHR05	g3573.t1	TNL	18020025	18024080
MqA_CHR05	g4941.t1	TNL	17973093	17977109
MqA_CHR05	g4938.t1	TNL	17952660	17956137
MqA_CHR05	g4934.t1	TNL	17939382	17943281
MqA_CHR05	g4931.t1	TNL	17910766	17918277
MqA_CHR05	g4929.t1	TNL	17896430	17900653
MqA_CHR05	g4928.t1	TNL	17887527	17891444
MqA_CHR05	g4924.t1	NLR	17859409	17863964
MqA_CHR05	g4920.t1	TNL	17845888	17849829
MqA_CHR05	g4916.t1	TNL	17823729	17827751
MqA_CHR05	g9966.t1	RxNL	17069439	17079684
MqA_CHR05	g9966.t1	TNL	17069439	17079684
MqA_CHR05	g9958.t1	TNL	17022382	17032685
MqA_CHR05	g9957.t1	RxNL	17013612	17018723
MqA_CHR05	g9951.t1	CNL	16971571	16979438
MqA_CHR05	g9951.t2	CNL	16971571	16979438
MqA_CHR05	g9950.t1	TNL	16965843	16969194
MqA_CHR05	g9949.t1	RxNL	16956759	16961754
MqA_CHR05	g9941.t1	NLR	16923201	16927827
MqA_CHR05	g9400.t1	TNL	15380196	15389420
MqA_CHR05	g9399.t1	TNL	15370811	15375989
MqA_CHR05	g9397.t1	TNL	15357715	15366352
MqA_CHR05	g8230.t1	NLR	15202723	15209028
MqA_CHR05	g2631.t1	TNL	14923873	14932654
MqA_CHR05	g2631.t2	TNL	14923873	14932654
MqA_CHR05	g1597.t1	TNL	14152965	14157973
MqA_CHR05	g7337.t1	TNL	14103813	14109059
MqA_CHR05	g7337.t2	TNL	14103813	14109317
MqA_CHR05	g7334.t1	TNL	14083415	14090140
MqA_CHR05	g7328.t1	TNL	14047805	14053736
MqA_CHR05	g7325.t1	TNL	14033441	14038311
MqA_CHR05	g7325.t2	TNL	14033441	14038311
MqA_CHR05	g7322.t1	TNL	14002730	14007732
MqA_CHR05	g7321.t1	TNL	13987975	13993372
MqA_CHR05	g2194.t1	TNL	13928202	13937492
MqA_CHR05	g2192.t1	TNL	13907630	13912891
MqA_CHR05	g2984.t1	TNL	13825876	13831344
MqA_CHR05	g2979.t1	TNL	13797918	13802790
MqA_CHR05	g2978.t1	TNL	13782490	13786068
MqA_CHR05	g2973.t1	TNL	13740759	13744585
MqA_CHR05	g2971.t1	TNL	13717827	13722787
MqA_CHR05	g2969.t1	TNL	13696259	13701660
MqA_CHR05	g7054.t1	TNL	13610157	13622010
MqA_CHR05	g7051.t1	TNL	13590884	13598817
MqA_CHR05	g1589.t1	TNL	13538490	13543474
MqA_CHR05	g1586.t1	TNL	13513224	13518187
MqA_CHR05	g2662.t1	TNL	13009484	13014370
MqA_CHR05	g2658.t1	TNL	12980766	12985755
MqA_CHR05	g2653.t1	TNL	12950849	12955297
MqA_CHR05	g2645.t1	TNL	12917552	12922605
MqA_CHR05	g2642.t1	TNL	12892742	12897811
MqA_CHR05	g4402.t1	TNL	12650396	12661929
MqA_CHR05	g4402.t2	TNL	12650396	12661929
MqA_CHR05	g4398.t1	TNL	12617994	12627529
MqA_CHR05	g4396.t1	TNL	12582302	12590518
MqA_CHR05	g4396.t2	TNL	12582302	12590518
MqA_CHR05	g4389.t1	TNL	12548401	12556404
MqA_CHR05	g4389.t2	TNL	12548401	12556404
MqA_CHR05	g4384.t1	TNL	12500488	12517619
MqA_CHR05	g4384.t2	TNL	12500488	12517619
MqA_CHR05	g5711.t1	TNL	12412373	12433160
MqA_CHR05	g5711.t2	TNL	12412373	12433160
MqA_CHR05	g5706.t1	TNL	12369343	12385817
MqA_CHR05	g10099.t1	TNL	12190717	12198079
MqA_CHR05	g10095.t1	TNL	12146417	12154763
MqA_CHR05	g5920.t1	TNL	11967881	11977395
MqA_CHR05	g10492.t1	RxNL	11599239	11603678
MqA_CHR05	g10491.t1	RxNL	11595266	11597643
MqA_CHR05	g10823.t1	TNL	10623367	10626973
MqA_CHR05	g10822.t1	TNL	10616815	10620823
MqA_CHR05	g10818.t1	TNL	10604430	10608068
MqA_CHR05	g10811.t1	TNL	10570630	10574299
MqA_CHR05	g10809.t1	TNL	10557778	10561434
MqA_CHR05	g3223.t1	TNL	10493705	10497304
MqA_CHR05	g3222.t1	TNL	10485326	10491873
MqA_CHR05	g3220.t1	TNL	10478085	10482191
MqA_CHR05	g3220.t2	TNL	10478085	10481828
MqA_CHR05	g7688.t1	TNL	10419026	10422643
MqA_CHR05	g7687.t1	TNL	10412395	10417191
MqA_CHR05	g5722.t1	TNL	10047726	10053404
MqA_CHR05	g10250.t1	TNL	9611467	9617509
MqA_CHR05	g10248.t1	TNL	9579196	9585238
MqA_CHR05	g10245.t1	TNL	9551774	9558440
MqA_CHR05	g10243.t1	TNL	9515860	9533081
MqA_CHR05	g10238.t1	TNL	9474094	9483408
MqA_CHR05	g10231.t1	TNL	9420412	9427056
MqA_CHR05	g10222.t1	TNL	9379607	9385666
MqA_CHR05	g10219.t1	TNL	9363445	9369956
MqA_CHR05	g10218.t1	TNL	9339692	9347175
MqA_CHR05	g10212.t1	TNL	9292496	9299872
MqA_CHR05	g3331.t1	TNL	8652386	8656154
MqA_CHR05	g3325.t1	TNL	8606587	8628711
MqA_CHR05	g3324.t1	TNL	8595900	8600234
MqA_CHR05	g3319.t1	TNL	8574856	8578592
MqA_CHR05	g3317.t1	TNL	8557886	8561563
MqA_CHR05	g3315.t1	TNL	8548006	8551754
MqA_CHR05	g3314.t1	TNL	8536415	8540114
MqA_CHR05	g7971.t1	RxNL	5899794	5902708
MqA_CHR05	g7971.t2	RxNL	5899794	5902708
MqA_CHR05	g3240.t1	NLR	5782371	5783714
MqA_CHR05	g6400.t1	RxNL	5699836	5702595
MqA_CHR05	g6394.t1	RxNL	5658286	5662120
MqA_CHR05	g6393.t1	RxNL	5646772	5649624
MqA_CHR05	g6392.t1	RxNL	5639097	5641958
MqA_CHR05	g6387.t1	RxNL	5604968	5607787
MqA_CHR05	g6386.t1	RxNL	5596727	5599570
MqA_CHR05	g6385.t1	RxNL	5588631	5591474
MqA_CHR05	g6384.t1	RxNL	5580651	5583494
MqA_CHR05	g6382.t1	RxNL	5568909	5571752
MqA_CHR05	g6380.t1	RxNL	5557721	5560564
MqA_CHR05	g7014.t1	RxNL	5395817	5403274
MqA_CHR05	g5601.t1	TNL	5196229	5204284
MqA_CHR05	g5601.t2	TNL	5196229	5204284
MqA_CHR05	g4688.t1	NLR	4358280	4359908
MqA_CHR05	g4686.t1	RxNL	4345975	4349613
MqA_CHR05	g4684.t1	RxNL	4338588	4341854
MqA_CHR05	g6028.t1	RxNL	4241654	4245049
MqA_CHR05	g6027.t1	NLR	4234096	4236876
MqA_CHR05	g6027.t2	NLR	4234096	4236876
MqA_CHR05	g6024.t1	RxNL	4221986	4225625
MqA_CHR05	g6023.t1	RxNL	4210397	4214243
MqA_CHR05	g6020.t1	NLR	4188687	4191467
MqA_CHR05	g6020.t2	NLR	4188687	4191467
MqA_CHR05	g6017.t1	RxNL	4167243	4171769
MqA_CHR05	g6016.t1	RxNL	4148400	4152575
MqA_CHR05	g6014.t1	RxNL	4136595	4141710
MqA_CHR05	g6220.t1	NLR	2133088	2137440
MqA_CHR06	g4289.t1	NLR	25979766	25982720
MqA_CHR06	g4286.t1	NLR	25961304	25967382
MqA_CHR06	g4281.t2	NLR	25933046	25937501
MqA_CHR06	g4279.t1	NLR	25921119	25925365
MqA_CHR06	g4276.t1	CNL	25898470	25901688
MqA_CHR06	g4273.t1	NLR	25872154	25877678
MqA_CHR06	g2019.t1	CNL	25744218	25751103
MqA_CHR06	g1844.t1	CNL	25649085	25658977
MqA_CHR06	g1838.t1	NLR	25615445	25619118
MqA_CHR06	g1837.t1	CNL	25605778	25610850
MqA_CHR06	g9025.t1	CNL	25370957	25373722
MqA_CHR06	g9023.t1	CNL	25354320	25364482
MqA_CHR06	g6072.t1	NLR	23322124	23328260
MqA_CHR06	g9079.t1	RxNL	19331444	19334302
MqA_CHR06	g9077.t1	NLR	19317401	19319565
MqA_CHR06	g1722.t1	RxNL	18562295	18565009
MqA_CHR06	g1717.t1	NLR	18534351	18536002
MqA_CHR06	g7145.t1	RNL	15666264	15669455
MqA_CHR06	g6537.t1	CNL	11413582	11416333
MqA_CHR06	g6535.t1	NLR	11395522	11398191
MqA_CHR06	g6529.t1	NLR	11362146	11364869
MqA_CHR06	g7375.t1	CNL	11129107	11133124
MqA_CHR06	g6341.t1	TNL	9720999	9726224
MqA_CHR06	g6340.t1	TNL	9714661	9719192
MqA_CHR06	g6336.t1	TNL	9692890	9703273
MqA_CHR06	g5133.t1	TNL	9599136	9603794
MqA_CHR06	g5132.t1	TNL	9591920	9598880
MqA_CHR06	g12.t1	CNL	5150590	5153565
MqA_CHR06	g6292.t1	CNL	4498992	4501946
MqA_CHR06	g6291.t1	NLR	4494303	4495456
MqA_CHR06	g1003.t1	TNL	2249869	2259456
MqA_CHR06	g1827.t1	CNL	827532	830333
MqA_CHR06	g1822.t1	CNL	789443	798124
MqA_CHR07	g9424.t1	RxNL	22228928	22233151
MqA_CHR07	g6636.t1	NLR	13168077	13171635
MqA_CHR07	g10172.t1	NLR	11791556	11793430
MqA_CHR07	g10163.t1	TNL	11742906	11747659
MqA_CHR07	g10156.t1	TNL	11705008	11709530
MqA_CHR07	g10147.t1	NLR	11640402	11643285
MqA_CHR07	g8281.t1	CNL	9217886	9229701
MqA_CHR07	g1547.t1	TNL	9048536	9052448
MqA_CHR07	g1545.t1	NLR	9038687	9042202
MqA_CHR07	g4459.t1	TNL	7907724	7919425
MqA_CHR07	g4457.t1	TNL	7901893	7906429
MqA_CHR07	g4452.t1	TNL	7861816	7867124
MqA_CHR07	g4451.t1	TNL	7846233	7850818
MqA_CHR07	g4447.t1	TNL	7833737	7838247
MqA_CHR07	g4446.t1	TNL	7818554	7823090
MqA_CHR07	g10706.t1	CNL	7632086	7637252
MqA_CHR07	g10703.t1	CNL	7597555	7602722
MqA_CHR07	g10698.t1	NLR	7546939	7558603
MqA_CHR07	g10695.t1	CNL	7526589	7533399
MqA_CHR07	g8534.t1	NLR	7439788	7445342
MqA_CHR07	g8533.t1	NLR	7419880	7435917
MqA_CHR07	g8528.t1	CNL	7379699	7388521
MqA_CHR07	g8523.t1	NLR	7340987	7348039
MqA_CHR07	g9159.t1	RxNL	5683098	5685608
MqA_CHR07	g8767.t1	CNL	4308552	4311029
MqA_CHR07	g945.t1	CNL	4224854	4242612
MqA_CHR07	g943.t1	CNL	4194025	4204366
MqA_CHR07	g936.t1	CNL	4134513	4151940
MqA_CHR07	g934.t1	CNL	4092823	4118313
MqA_CHR07	g10602.t1	CNL	4041694	4044171
MqA_CHR07	g10596.t1	CNL	3964521	3982186
MqA_CHR07	g4817.t1	CNL	3907278	3919538
MqA_CHR07	g1652.t1	CNL	3834289	3850599
MqA_CHR07	g1643.t1	CNL	3757060	3787407
MqA_CHR07	g4252.t1	CNL	3708593	3711070
MqA_CHR07	g7682.t1	CNL	3644526	3647090
MqA_CHR07	g7668.t1	CNL	3556888	3573384
MqA_CHR07	g7665.t1	NLR	3525216	3537506
MqA_CHR07	g7661.t1	CNL	3486956	3503633
MqA_CHR07	g4604.t1	CNL	3305585	3333902
MqA_CHR07	g4601.t1	CNL	3245093	3273416
MqA_CHR07	g8391.t1	CNL	3152062	3174977
MqA_CHR07	g8388.t1	CNL	3101282	3104122
MqA_CHR07	g2065.t1	CNL	3020976	3050161
MqA_CHR07	g2062.t1	CNL	2974671	2998067
MqA_CHR07	g9570.t1	NLR	2307667	2310393
MqA_CHR07	g9568.t1	NLR	2296840	2299584
MqA_CHR07	g7626.t1	CNL	1862418	1869077
MqA_CHR07	g7625.t1	CNL	1838171	1844656
MqA_CHR07	g7621.t1	CNL	1798761	1805269
MqA_CHR07	g7619.t1	CNL	1773825	1780422
MqA_CHR07	g2411.t1	CNL	1719455	1725327
MqA_CHR07	g2791.t1	CNL	1662589	1669018
MqA_CHR07	g2789.t1	CNL	1643630	1650078
MqA_CHR07	g2783.t1	CNL	1590361	1599061
MqA_CHR07	g2773.t1	CNL	1531153	1537442
MqA_CHR07	g2769.t1	CNL	1510013	1515074
MqA_CHR07	g10363.t1	CNL	1461304	1467740
MqA_CHR07	g10356.t1	NLR	1417973	1425130
MqA_CHR07	g10355.t1	CNL	1396376	1408952
MqA_CHR07	g10354.t1	NLR	1383719	1390156
MqA_CHR07	g10353.t1	NLR	1366375	1374337
MqA_CHR07	g4981.t1	CNL	1290261	1293077
MqA_CHR07	g4979.t1	CNL	1273127	1285666
MqA_CHR07	g2074.t1	TNL	1178425	1183844
MqA_CHR07	g2073.t1	TNL	1173215	1176683
MqA_CHR07	g2071.t1	NLR	1161266	1165643
MqA_CHR07	g2483.t1	TNL	1077099	1080435
MqA_CHR07	g2480.t1	TNL	1058574	1066786
MqA_CHR07	g2478.t1	TNL	1043481	1046764
MqA_CHR07	g4132.t1	TNL	947087	951792
MqA_CHR07	g5768.t1	CNL	814467	817421
MqA_CHR07	g5767.t1	NLR	800819	807956
MqA_CHR08	g9598.t1	TNL	26326857	26336485
MqA_CHR08	g9092.t1	TNL	26219320	26226217
MqA_CHR08	g3904.t1	RxNL	21607845	21610634
MqA_CHR08	g3901.t1	NLR	21577473	21579575
MqA_CHR08	g3899.t1	RxNL	21560102	21562954
MqA_CHR08	g3893.t1	RxNL	21535682	21538270
MqA_CHR08	g3888.t1	RxNL	21517956	21520808
MqA_CHR08	g3887.t1	RxNL	21502310	21505141
MqA_CHR08	g3885.t1	RxNL	21478538	21484729
MqA_CHR08	g3884.t1	RxNL	21466217	21469069
MqA_CHR08	g116.t1	TNL	19511266	19515629
MqA_CHR08	g109.t1	TNL	19463310	19468374
MqA_CHR08	g107.t1	TNL	19447296	19451966
MqA_CHR08	g104.t1	TNL	19404952	19408973
MqA_CHR08	g103.t1	TNL	19391302	19395848
MqA_CHR08	g98.t1	TNL	19366800	19370889
MqA_CHR08	g97.t1	TNL	19350110	19354857
MqA_CHR08	g93.t1	TNL	19333739	19337973
MqA_CHR08	g92.t1	TNL	19320043	19324152
MqA_CHR08	g90.t1	TNL	19310990	19316033
MqA_CHR08	g88.t1	TNL	19289432	19295659
MqA_CHR08	g87.t1	TNL	19275373	19280240
MqA_CHR08	g83.t1	TNL	19243067	19247231
MqA_CHR08	g82.t1	TNL	19223507	19227603
MqA_CHR08	g11002.t1	TNL	19080259	19084934
MqA_CHR08	g10999.t1	TNL	19064326	19069045
MqA_CHR08	g1791.t1	TNL	18307883	18313320
MqA_CHR08	g1787.t1	TNL	18290220	18295896
MqA_CHR08	g3155.t1	TNL	18216082	18222455
MqA_CHR08	g3940.t1	RxNL	17140021	17143014
MqA_CHR08	g3937.t1	RxNL	17119285	17122281
MqA_CHR08	g6985.t1	TNL	17065896	17072028
MqA_CHR08	g6984.t1	TNL	17051204	17063579
MqA_CHR08	g10387.t1	RxNL	16791730	16795566
MqA_CHR08	g9233.t1	TNL	11422956	11428777
MqA_CHR08	g9233.t2	TNL	11422956	11428777
MqA_CHR08	g4874.t1	TNL	9915192	9920081
MqA_CHR08	g4870.t1	TNL	9890995	9895937
MqA_CHR08	g8071.t1	CNL	9224714	9232423
MqA_CHR08	g5575.t1	TNL	8877895	8888294
MqA_CHR08	g5573.t1	TNL	8856967	8867038
MqA_CHR08	g5573.t2	TNL	8856967	8867038
MqA_CHR08	g5571.t1	TNL	8838305	8848478
MqA_CHR08	g5571.t2	TNL	8838305	8848478
MqA_CHR08	g5570.t1	TNL	8822992	8827004
MqA_CHR08	g5567.t1	TNL	8806670	8813161
MqA_CHR08	g5565.t1	TNL	8786321	8793355
MqA_CHR08	g5564.t1	TNL	8772886	8781255
MqA_CHR08	g5561.t1	TNL	8744714	8754065
MqA_CHR08	g5559.t1	TNL	8711565	8723026
MqA_CHR08	g5556.t1	TNL	8674170	8682236
MqA_CHR08	g5555.t1	TNL	8660217	8670388
MqA_CHR08	g5555.t2	TNL	8660217	8670388
MqA_CHR08	g5552.t1	TNL	8643802	8649026
MqA_CHR08	g5543.t1	TNL	8597968	8606101
MqA_CHR08	g5541.t1	TNL	8569220	8578589
MqA_CHR08	g5539.t1	TNL	8549182	8557608
MqA_CHR08	g5539.t2	TNL	8549182	8557608
MqA_CHR08	g5537.t1	TNL	8538128	8545460
MqA_CHR08	g5534.t1	TNL	8503995	8513103
MqA_CHR08	g5528.t1	TNL	8469505	8474628
MqA_CHR08	g5527.t1	TNL	8451071	8464744
MqA_CHR08	g5526.t1	TNL	8425688	8435528
MqA_CHR08	g5525.t1	TNL	8415345	8423927
MqA_CHR08	g5522.t1	TNL	8388847	8400805
MqA_CHR08	g5521.t1	TNL	8374274	8383794
MqA_CHR08	g5518.t1	TNL	8351118	8356237
MqA_CHR08	g5516.t1	TNL	8335529	8339508
MqA_CHR08	g5510.t1	TNL	8300334	8312431
MqA_CHR08	g5504.t1	TNL	8246467	8251611
MqA_CHR08	g5501.t1	TNL	8204786	8214089
MqA_CHR08	g8021.t1	TNL	3307576	3315293
MqA_CHR08	g8019.t1	TNL	3295804	3302551
MqA_CHR08	g1853.t1	TNL	2067442	2072135
MqA_CHR09	g625.t1	RxNL	13174316	13178353
MqA_CHR09	g499.t1	TNL	10621227	10626387
MqA_CHR09	g1345.t1	RNL	9329183	9333057
MqA_CHR09	g1344.t1	RNL	9319565	9323392
MqA_CHR09	g1342.t1	RNL	9307273	9311077
MqA_CHR09	g1340.t1	RNL	9283370	9287163
MqA_CHR09	g4515.t1	TNL	481660	495460
MqA_CHR10	g2426.t1	NLR	18074842	18091687
MqA_CHR10	g6658.t1	NLR	18011916	18014780
MqA_CHR10	g6651.t1	NLR	17975059	17991845
MqA_CHR10	g3447.t1	NLR	17208236	17212780
MqA_CHR10	g1932.t1	NLR	16958698	16962043
MqA_CHR10	g1928.t1	NLR	16941183	16944821
MqA_CHR10	g1926.t1	NLR	16931136	16934545
MqA_CHR10	g1920.t1	NLR	16900921	16903935
MqA_CHR10	g1918.t1	NLR	16889513	16892455
MqA_CHR10	g10931.t1	CNL	5921851	5925143
MqA_CHR11	g9063.t1	RxNL	20757538	20760111
MqA_CHR11	g9060.t1	RxNL	20738938	20741535
MqA_CHR11	g9055.t1	RxNL	20714031	20717444
MqA_CHR11	g9052.t1	RxNL	20696213	20701314
MqA_CHR11	g9051.t1	RxNL	20683293	20685846
MqA_CHR11	g9050.t1	RxNL	20674549	20677152
MqA_CHR11	g2306.t1	RxNL	20629910	20632516
MqA_CHR11	g11063.t1	RxNL	20174064	20176590
MqA_CHR11	g3024.t1	RxNL	20121406	20124021
MqA_CHR11	g3021.t1	RxNL	20103485	20106100
MqA_CHR11	g3019.t1	RxNL	20082086	20084698
MqA_CHR11	g10641.t1	RxNL	19971789	19974395
MqA_CHR11	g5640.t1	TNL	18381651	18389070
MqA_CHR11	g470.t1	TNL	15655357	15664075
MqA_CHR11	g468.t1	TNL	15632488	15638201
MqA_CHR11	g464.t1	TNL	15602414	15607344
MqA_CHR11	g6059.t1	TNL	5104568	5108966
MqA_CTG002	g4212.t1	NLR	816691	819617
MqA_CTG002	g4207.t1	TNL	782665	787589
MqA_CTG002	g4222.t1	TNL	895252	900775
MqA_CTG007	g590.t1	TNL	57209	62711
MqA_CTG022	g4043.t1	RxNL	44860	48399
MqA_CTG022	g4045.t1	RxNL	73900	77181
MqA_CTG022	g975.t1	RxNL	121921	125187
MqA_CTG022	g983.t1	RxNL	176491	178365
MqA_CTG073	g889.t1	TNL	13140	17700
MqA_CTG073	g890.t1	TNL	27444	32353
MqA_CTG073	g891.t1	TNL	45156	49716
MqB_CHR01	g3692.t1	RxNL	6567744	6570224
MqB_CHR01	g3691.t1	RxNL	6558644	6563095
MqB_CHR01	g3688.t1	RxNL	6538497	6540980
MqB_CHR01	g3687.t1	RxNL	6526111	6531308
MqB_CHR01	g3686.t1	RxNL	6518537	6523706
MqB_CHR01	g3684.t1	RxNL	6511448	6513931
MqB_CHR01	g3680.t1	RxNL	6499270	6502079
MqB_CHR01	g3678.t1	RxNL	6485329	6489733
MqB_CHR01	g1098.t1	RxNL	6221424	6224694
MqB_CHR01	g1097.t1	RxNL	6213688	6216156
MqB_CHR01	g1096.t1	RxNL	6204093	6206573
MqB_CHR01	g1094.t1	RxNL	6197170	6199656
MqB_CHR01	g1093.t1	RxNL	6185427	6187988
MqB_CHR01	g1088.t1	RxNL	6160410	6162941
MqB_CHR01	g11015.t1	RxNL	5204757	5207315
MqB_CHR01	g11014.t1	RxNL	5194113	5200262
MqB_CHR01	g9711.t1	RxNL	4325547	4328288
MqB_CHR02	g9996.t1	TNL	23819857	23827161
MqB_CHR02	g9994.t1	TNL	23809032	23816015
MqB_CHR02	g1645.t1	TNL	20375934	20385538
MqB_CHR02	g1687.t1	RxNL	16171067	16175209
MqB_CHR02	g1679.t1	RxNL	16122662	16127279
MqB_CHR02	g1677.t1	RxNL	16101344	16105537
MqB_CHR02	g1669.t1	RxNL	16071209	16073338
MqB_CHR02	g5693.t1	RxNL	15772772	15777388
MqB_CHR02	g5691.t1	RxNL	15755609	15761022
MqB_CHR02	g5689.t1	RxNL	15733226	15737398
MqB_CHR02	g7341.t1	RxNL	15548260	15552429
MqB_CHR02	g7338.t1	RxNL	15532119	15543849
MqB_CHR02	g7336.t1	RxNL	15500288	15504448
MqB_CHR02	g7334.t1	RxNL	15474587	15481662
MqB_CHR02	g7331.t1	RxNL	15455246	15459559
MqB_CHR02	g1778.t1	RxNL	15280519	15285533
MqB_CHR02	g1775.t1	RxNL	15255751	15260752
MqB_CHR02	g1774.t1	RxNL	15239688	15244491
MqB_CHR02	g4425.t1	CNL	15157684	15164430
MqB_CHR02	g8622.t1	RxNL	15067910	15072064
MqB_CHR02	g3183.t1	CNL	14718343	14731578
MqB_CHR02	g3181.t1	CNL	14685319	14698930
MqB_CHR02	g3177.t1	CNL	14636857	14652875
MqB_CHR02	g3175.t1	CNL	14589934	14600717
MqB_CHR02	g3169.t1	CNL	14528124	14544638
MqB_CHR02	g3162.t1	CNL	14486031	14496870
MqB_CHR02	g3160.t1	CNL	14453766	14468327
MqB_CHR02	g3158.t1	CNL	14429030	14438032
MqB_CHR02	g3152.t1	CNL	14381859	14387974
MqB_CHR02	g3146.t1	CNL	14338623	14353961
MqB_CHR02	g3143.t1	CNL	14272842	14299266
MqB_CHR02	g3141.t1	CNL	14246559	14257016
MqB_CHR02	g3138.t1	CNL	14216750	14226784
MqB_CHR02	g4397.t1	TNL	13901523	13907731
MqB_CHR02	g4394.t1	TNL	13880678	13888264
MqB_CHR02	g4386.t1	TNL	13848713	13854597
MqB_CHR02	g4384.t1	TNL	13834709	13842716
MqB_CHR02	g4383.t1	TNL	13829826	13834506
MqB_CHR02	g4381.t1	TNL	13817835	13826073
MqB_CHR02	g4380.t1	TNL	13811390	13817318
MqB_CHR02	g4378.t1	TNL	13789259	13794312
MqB_CHR02	g10630.t1	TNL	13529188	13535662
MqB_CHR02	g10629.t1	TNL	13518246	13525733
MqB_CHR02	g3348.t1	TNL	13065536	13070234
MqB_CHR02	g3344.t1	TNL	13019318	13026756
MqB_CHR02	g3340.t1	TNL	12991626	12996791
MqB_CHR02	g3338.t1	TNL	12967222	12976013
MqB_CHR02	g3337.t1	TNL	12947795	12957648
MqB_CHR02	g3332.t1	TNL	12910774	12915515
MqB_CHR02	g3327.t1	TNL	12878049	12883508
MqB_CHR02	g3325.t1	TNL	12857094	12866297
MqB_CHR02	g3321.t1	TNL	12818601	12823937
MqB_CHR02	g3318.t1	TNL	12797333	12804069
MqB_CHR02	g3315.t1	TNL	12761348	12768794
MqB_CHR02	g6741.t1	TNL	12698596	12704559
MqB_CHR02	g6739.t1	TNL	12683576	12690807
MqB_CHR02	g6738.t1	TNL	12677212	12682927
MqB_CHR02	g6737.t1	TNL	12667585	12672403
MqB_CHR02	g6736.t1	TNL	12643927	12662509
MqB_CHR02	g6732.t1	TNL	12628120	12633003
MqB_CHR02	g6731.t1	TNL	12618091	12625275
MqB_CHR02	g6729.t1	TNL	12600217	12606443
MqB_CHR02	g6727.t1	TNL	12573858	12578787
MqB_CHR02	g6724.t1	TNL	12549349	12554607
MqB_CHR02	g6724.t2	TNL	12549349	12554607
MqB_CHR02	g6723.t1	TNL	12534802	12539677
MqB_CHR02	g3009.t1	TNL	12297489	12302447
MqB_CHR02	g5401.t1	CNL	12094881	12104941
MqB_CHR02	g344.t1	TNL	11892297	11904660
MqB_CHR02	g343.t1	TNL	11882606	11887977
MqB_CHR02	g343.t2	TNL	11882606	11887977
MqB_CHR02	g341.t1	TNL	11854004	11865755
MqB_CHR02	g340.t2	TNL	11840239	11846175
MqB_CHR02	g340.t1	TNL	11840041	11846175
MqB_CHR02	g339.t1	TNL	11825978	11831141
MqB_CHR02	g8130.t1	TNL	11231687	11239696
MqB_CHR02	g1265.t1	TNL	9920711	9925698
MqB_CHR02	g5150.t1	RxNL	8364731	8368885
MqB_CHR02	g8617.t1	RxNL	8111754	8114936
MqB_CHR02	g5863.t1	RxNL	7544466	7547828
MqB_CHR02	g5861.t1	RxNL	7518652	7521629
MqB_CHR02	g5858.t1	RxNL	7481694	7484960
MqB_CHR02	g8764.t1	RxNL	7431364	7435656
MqB_CHR02	g8761.t1	RxNL	7405400	7408726
MqB_CHR02	g4881.t1	RxNL	7314977	7321399
MqB_CHR02	g4878.t1	RxNL	7293253	7300914
MqB_CHR02	g4876.t1	RxNL	7254390	7257568
MqB_CHR02	g6713.t1	RxNL	5656953	5661008
MqB_CHR02	g6710.t1	RxNL	5622804	5626979
MqB_CHR02	g6706.t1	RxNL	5597098	5601366
MqB_CHR02	g6703.t1	RxNL	5558971	5563134
MqB_CHR02	g6702.t1	RxNL	5545488	5552399
MqB_CHR02	g6699.t1	RxNL	5519526	5522795
MqB_CHR02	g6695.t1	RxNL	5478985	5483183
MqB_CHR02	g6695.t2	RxNL	5478985	5483183
MqB_CHR02	g6691.t1	RxNL	5438073	5453602
MqB_CHR02	g6333.t1	RxNL	5344153	5348322
MqB_CHR02	g6330.t1	RxNL	5323154	5327314
MqB_CHR02	g1849.t1	RxNL	5138120	5142319
MqB_CHR02	g1845.t1	RxNL	5100490	5111803
MqB_CHR02	g1841.t1	RxNL	5067231	5077457
MqB_CHR02	g1833.t1	RxNL	5026500	5030705
MqB_CHR02	g1831.t1	RxNL	4997572	5004621
MqB_CHR02	g1824.t1	RxNL	4956241	4960281
MqB_CHR02	g1819.t1	RxNL	4914030	4922613
MqB_CHR02	g1010.t1	RxNL	4872980	4877038
MqB_CHR02	g7722.t1	RxNL	4820811	4825025
MqB_CHR02	g7715.t1	RxNL	4778765	4783090
MqB_CHR02	g7710.t1	RxNL	4743384	4746185
MqB_CHR02	g7706.t1	RxNL	4713775	4717959
MqB_CHR02	g7702.t1	RxNL	4676147	4680352
MqB_CHR02	g7697.t1	RxNL	4642263	4646450
MqB_CHR02	g7691.t1	RxNL	4609613	4613833
MqB_CHR02	g4195.t1	RxNL	4486130	4490137
MqB_CHR02	g4191.t1	RxNL	4448150	4452208
MqB_CHR02	g4190.t1	RxNL	4434910	4438460
MqB_CHR02	g4183.t1	RxNL	4408417	4412616
MqB_CHR02	g4181.t1	NLR	4401918	4403554
MqB_CHR02	g4179.t1	RxNL	4390173	4394234
MqB_CHR03	g7172.t1	TNL	21957299	21962248
MqB_CHR03	g7170.t1	TNL	21947098	21951751
MqB_CHR03	g7168.t1	TNL	21933655	21938271
MqB_CHR03	g7167.t1	TNL	21923565	21928137
MqB_CHR03	g7164.t1	TNL	21910128	21915651
MqB_CHR03	g7164.t2	TNL	21910128	21915651
MqB_CHR03	g4276.t1	TNL	20886403	20890832
MqB_CHR03	g8877.t1	TNL	19549913	19559959
MqB_CHR03	g8874.t1	TNL	19523991	19533065
MqB_CHR03	g8869.t1	TNL	19495445	19503294
MqB_CHR03	g8865.t1	TNL	19466426	19475068
MqB_CHR03	g8864.t1	TNL	19445189	19458264
MqB_CHR03	g8864.t2	TNL	19440665	19458264
MqB_CHR03	g8864.t3	CNL	19433448	19441629
MqB_CHR03	g8861.t1	TNL	19409161	19424028
MqB_CHR03	g8859.t1	TNL	19393759	19398471
MqB_CHR03	g8857.t1	TNL	19371465	19385958
MqB_CHR03	g8853.t1	TNL	19344339	19350469
MqB_CHR03	g8852.t1	TNL	19333387	19341370
MqB_CHR03	g8848.t1	TNL	19303385	19309336
MqB_CHR03	g8847.t1	TNL	19282616	19293397
MqB_CHR03	g8845.t1	TNL	19263911	19273693
MqB_CHR03	g8843.t1	TNL	19247868	19252588
MqB_CHR03	g8841.t1	TNL	19232826	19239110
MqB_CHR03	g8830.t1	TNL	19198134	19206594
MqB_CHR03	g8828.t1	TNL	19186286	19191787
MqB_CHR03	g8826.t1	TNL	19174031	19180823
MqB_CHR03	g6820.t1	TNL	18798820	18807772
MqB_CHR03	g452.t1	TNL	17986041	18002173
MqB_CHR03	g2517.t1	TNL	17253111	17257545
MqB_CHR03	g2517.t2	TNL	17253111	17257545
MqB_CHR03	g2516.t1	TNL	17242441	17246798
MqB_CHR03	g2516.t2	TNL	17242441	17246798
MqB_CHR03	g10542.t1	TNL	17182723	17187250
MqB_CHR03	g10541.t1	TNL	17153781	17180921
MqB_CHR03	g10540.t1	TNL	17133640	17141827
MqB_CHR03	g10539.t1	TNL	17117869	17129197
MqB_CHR03	g10538.t1	TNL	17094530	17110448
MqB_CHR03	g10536.t1	TNL	17072446	17081429
MqB_CHR03	g10535.t1	TNL	17033590	17066366
MqB_CHR03	g10533.t1	TNL	17016612	17025207
MqB_CHR03	g10531.t1	TNL	16997450	17004269
MqB_CHR03	g11345.t1	CNL	16847623	16855981
MqB_CHR03	g11344.t1	TNL	16836291	16841558
MqB_CHR03	g11342.t1	TNL	16782476	16795734
MqB_CHR03	g11341.t1	TNL	16769477	16773910
MqB_CHR03	g11340.t1	TNL	16741527	16753168
MqB_CHR03	g11333.t1	NLR	16695575	16699988
MqB_CHR03	g11332.t1	CNL	16685659	16693459
MqB_CHR03	g11332.t2	CNL	16685659	16693459
MqB_CHR03	g11324.t1	TNL	16641514	16648586
MqB_CHR03	g11322.t1	TNL	16613463	16630982
MqB_CHR03	g11321.t1	TNL	16605679	16610478
MqB_CHR03	g11318.t1	TNL	16580565	16592187
MqB_CHR03	g11158.t1	CNL	16527814	16533262
MqB_CHR03	g102.t1	TNL	16299646	16317302
MqB_CHR03	g100.t1	TNL	16286148	16291577
MqB_CHR03	g98.t1	CNL	16271026	16275706
MqB_CHR03	g97.t1	TNL	16258051	16262479
MqB_CHR03	g93.t1	TNL	16218547	16231456
MqB_CHR03	g90.t1	TNL	16199556	16204594
MqB_CHR03	g89.t1	TNL	16172529	16182784
MqB_CHR03	g8411.t1	TNL	16121059	16125785
MqB_CHR03	g8397.t1	TNL	16037668	16051236
MqB_CHR03	g8396.t1	TNL	16026625	16031344
MqB_CHR03	g8395.t1	TNL	16007604	16013655
MqB_CHR03	g8393.t1	TNL	15979561	15984803
MqB_CHR03	g8391.t1	TNL	15968570	15973693
MqB_CHR03	g8389.t1	TNL	15950907	15956669
MqB_CHR03	g5183.t1	TNL	15736570	15743680
MqB_CHR03	g5176.t1	TNL	15671199	15681984
MqB_CHR03	g5176.t2	TNL	15671199	15681945
MqB_CHR03	g5171.t1	TNL	15632361	15646148
MqB_CHR03	g3208.t1	TNL	15565317	15571760
MqB_CHR03	g3204.t1	TNL	15539325	15552596
MqB_CHR03	g3203.t1	TNL	15510000	15525261
MqB_CHR03	g9606.t1	TNL	15442164	15448661
MqB_CHR03	g9604.t1	TNL	15410230	15424484
MqB_CHR03	g9590.t1	TNL	15337206	15343703
MqB_CHR03	g5413.t1	TNL	15242357	15246907
MqB_CHR03	g8772.t1	TNL	15167587	15171944
MqB_CHR03	g1870.t1	TNL	13348663	13353429
MqB_CHR03	g2656.t2	TNL	8232707	8236679
MqB_CHR03	g2656.t1	TNL	8232638	8236679
MqB_CHR03	g2653.t1	TNL	8198690	8206752
MqB_CHR03	g7105.t2	TNL	8139003	8144901
MqB_CHR03	g7105.t1	TNL	8138934	8144901
MqB_CHR03	g7102.t2	TNL	8110462	8114958
MqB_CHR03	g7102.t1	TNL	8110393	8114958
MqB_CHR03	g3620.t1	TNL	7876242	7882855
MqB_CHR03	g3619.t1	TNL	7865180	7870477
MqB_CHR03	g3615.t1	TNL	7843514	7848586
MqB_CHR03	g3613.t1	TNL	7834292	7839473
MqB_CHR03	g3608.t1	TNL	7800711	7810879
MqB_CHR03	g3601.t1	TNL	7780327	7784795
MqB_CHR03	g3599.t1	TNL	7766043	7771519
MqB_CHR03	g3595.t1	TNL	7731358	7748750
MqB_CHR03	g3583.t1	TNL	7666403	7672834
MqB_CHR03	g77.t1	TNL	6855227	6864085
MqB_CHR03	g77.t2	TNL	6855227	6864085
MqB_CHR03	g76.t1	TNL	6836813	6845186
MqB_CHR03	g73.t1	TNL	6806537	6821884
MqB_CHR03	g71.t1	TNL	6781585	6789970
MqB_CHR03	g71.t2	TNL	6781585	6789970
MqB_CHR03	g69.t1	TNL	6760075	6768572
MqB_CHR03	g65.t1	TNL	6729863	6741214
MqB_CHR03	g63.t1	TNL	6694823	6706633
MqB_CHR03	g58.t1	TNL	6642707	6653009
MqB_CHR03	g3100.t1	TNL	6162733	6166831
MqB_CHR03	g3100.t2	TNL	6162733	6166831
MqB_CHR03	g3097.t1	TNL	6136278	6146975
MqB_CHR03	g3097.t2	TNL	6136278	6146975
MqB_CHR03	g3090.t1	NLR	6111419	6117037
MqB_CHR03	g3084.t1	TNL	6069450	6076861
MqB_CHR03	g3078.t1	TNL	6032583	6039649
MqB_CHR03	g3075.t1	TNL	6018623	6023267
MqB_CHR03	g3071.t1	TNL	5990838	5995621
MqB_CHR03	g1949.t1	TNL	5872720	5880152
MqB_CHR03	g1949.t2	TNL	5872720	5880152
MqB_CHR03	g9399.t1	TNL	5720042	5728920
MqB_CHR03	g4254.t1	TNL	5393596	5401838
MqB_CHR03	g4419.t1	TNL	2089417	2095911
MqB_CHR03	g4417.t1	TNL	2062523	2068835
MqB_CHR03	g3108.t1	TNL	1786348	1791563
MqB_CHR04	g7536.t1	RxNL	17581708	17584548
MqB_CHR04	g7534.t1	RxNL	17573295	17576144
MqB_CHR04	g7532.t1	RxNL	17559598	17562447
MqB_CHR04	g10443.t1	TNL	16323599	16328907
MqB_CHR04	g10439.t1	TNL	16307270	16314931
MqB_CHR04	g10437.t1	TNL	16292761	16302277
MqB_CHR04	g10436.t1	TNL	16287274	16291638
MqB_CHR04	g5965.t1	NLR	8650640	8653159
MqB_CHR04	g2043.t1	TNL	6268926	6272879
MqB_CHR04	g3113.t1	TNL	5534481	5543851
MqB_CHR04	g1310.t1	TNL	3269165	3277376
MqB_CHR04	g591.t1	RxNL	2932191	2935106
MqB_CHR04	g863.t1	TNL	1083671	1096916
MqB_CHR04	g861.t1	TNL	1071900	1078581
MqB_CHR04	g7182.t1	TNL	901388	905681
MqB_CHR04	g7181.t1	TNL	874131	893668
MqB_CHR05	g5446.t1	TNL	24766135	24771229
MqB_CHR05	g5444.t1	TNL	24749324	24752987
MqB_CHR05	g5443.t1	TNL	24744428	24747774
MqB_CHR05	g1302.t1	RxNL	21876208	21881457
MqB_CHR05	g6688.t1	TNL	21768671	21778555
MqB_CHR05	g6687.t1	TNL	21742273	21750516
MqB_CHR05	g6681.t1	TNL	21692731	21701887
MqB_CHR05	g6674.t1	TNL	21595351	21609468
MqB_CHR05	g4573.t1	TNL	21499353	21511644
MqB_CHR05	g4572.t1	TNL	21456090	21473571
MqB_CHR05	g4567.t1	TNL	21411922	21420701
MqB_CHR05	g4563.t1	TNL	21373594	21380763
MqB_CHR05	g515.t1	TNL	21293645	21304955
MqB_CHR05	g2491.t1	TNL	21236728	21246755
MqB_CHR05	g2488.t1	TNL	21199991	21208472
MqB_CHR05	g2485.t1	TNL	21169859	21175710
MqB_CHR05	g2484.t1	TNL	21135147	21146258
MqB_CHR05	g8178.t1	TNL	21034738	21042954
MqB_CHR05	g5846.t1	NLR	20259067	20270985
MqB_CHR05	g5845.t1	TNL	20241332	20255255
MqB_CHR05	g5845.t2	TNL	20241332	20255255
MqB_CHR05	g5840.t1	NLR	20222929	20230399
MqB_CHR05	g5840.t2	NLR	20221454	20226124
MqB_CHR05	g5832.t1	NLR	20177697	20192409
MqB_CHR05	g5831.t1	TNL	20166890	20177321
MqB_CHR05	g5360.t1	TNL	19911491	19915411
MqB_CHR05	g5358.t1	TNL	19897259	19901112
MqB_CHR05	g5356.t1	TNL	19887671	19891520
MqB_CHR05	g5355.t1	TNL	19878965	19882951
MqB_CHR05	g5341.t1	TNL	19817214	19821119
MqB_CHR05	g5339.t1	TNL	19807901	19812048
MqB_CHR05	g1394.t1	RxNL	19137499	19157120
MqB_CHR05	g1391.t1	TNL	19120160	19123694
MqB_CHR05	g1389.t1	RxNL	19108626	19113736
MqB_CHR05	g1381.t1	TNL	19061393	19064762
MqB_CHR05	g1380.t1	RxNL	19049674	19056244
MqB_CHR05	g1374.t1	NLR	19027763	19031191
MqB_CHR05	g1374.t2	NLR	19027763	19031191
MqB_CHR05	g1366.t1	RxNL	18986243	18990258
MqB_CHR05	g1366.t2	RxNL	18986243	18990258
MqB_CHR05	g1366.t3	RxNL	18986243	18990258
MqB_CHR05	g1363.t1	RxNL	18967095	18971192
MqB_CHR05	g1360.t1	RxNL	18947162	18951259
MqB_CHR05	g1356.t1	RxNL	18919602	18924637
MqB_CHR05	g1353.t1	TNL	18902908	18911422
MqB_CHR05	g1348.t1	NLR	18867476	18872334
MqB_CHR05	g1345.t2	TNL	18851569	18854834
MqB_CHR05	g1345.t1	TNL	18851557	18854834
MqB_CHR05	g1344.t1	RxNL	18839386	18844447
MqB_CHR05	g1336.t1	NLR	18796461	18806070
MqB_CHR05	g9370.t1	TNL	17536968	17546192
MqB_CHR05	g9369.t1	TNL	17527827	17532765
MqB_CHR05	g9367.t1	TNL	17514491	17523128
MqB_CHR05	g7975.t1	NLR	17412589	17416103
MqB_CHR05	g10672.t1	TNL	16847851	16854230
MqB_CHR05	g10667.t1	TNL	16813145	16824066
MqB_CHR05	g10665.t1	TNL	16794919	16799849
MqB_CHR05	g10664.t1	TNL	16771557	16776536
MqB_CHR05	g11149.t1	TNL	16675883	16680889
MqB_CHR05	g6433.t1	TNL	15998179	16003049
MqB_CHR05	g6430.t1	TNL	15968433	15973403
MqB_CHR05	g6429.t1	TNL	15943523	15948532
MqB_CHR05	g6427.t1	TNL	15928716	15934118
MqB_CHR05	g6423.t1	TNL	15889133	15893731
MqB_CHR05	g6418.t1	TNL	15845713	15856508
MqB_CHR05	g6407.t1	TNL	15761628	15771216
MqB_CHR05	g8000.t1	TNL	15711917	15722294
MqB_CHR05	g7996.t1	TNL	15689602	15697346
MqB_CHR05	g231.t1	TNL	15598747	15602099
MqB_CHR05	g225.t1	TNL	15572865	15576787
MqB_CHR05	g220.t1	TNL	15548700	15552726
MqB_CHR05	g219.t1	TNL	15535299	15539319
MqB_CHR05	g8382.t1	TNL	15125964	15132319
MqB_CHR05	g8381.t1	TNL	15108694	15113921
MqB_CHR05	g8381.t2	TNL	15108694	15113921
MqB_CHR05	g8375.t1	TNL	15071998	15078177
MqB_CHR05	g8370.t1	TNL	15038252	15044059
MqB_CHR05	g8365.t1	TNL	15013215	15018227
MqB_CHR05	g8365.t2	TNL	15013215	15018227
MqB_CHR05	g8363.t1	TNL	14992977	14997715
MqB_CHR05	g6276.t1	TNL	14758562	14767436
MqB_CHR05	g6276.t2	TNL	14758562	14767436
MqB_CHR05	g6274.t1	TNL	14729557	14740027
MqB_CHR05	g4223.t1	TNL	14635008	14643070
MqB_CHR05	g4218.t1	TNL	14604075	14611026
MqB_CHR05	g4211.t1	TNL	14551238	14559723
MqB_CHR05	g6146.t1	TNL	12646699	12652058
MqB_CHR05	g6145.t1	TNL	12627984	12634285
MqB_CHR05	g6144.t1	NLR	12609345	12614165
MqB_CHR05	g1199.t1	TNL	11907931	11913319
MqB_CHR05	g11057.t1	TNL	11216050	11219656
MqB_CHR05	g11056.t1	TNL	11207851	11213506
MqB_CHR05	g11049.t1	TNL	11163312	11166981
MqB_CHR05	g11047.t1	TNL	11150462	11154116
MqB_CHR05	g3838.t1	TNL	11086389	11089988
MqB_CHR05	g3837.t1	TNL	11078101	11084557
MqB_CHR05	g3835.t1	TNL	11070769	11074512
MqB_CHR05	g9079.t1	TNL	11011710	11015327
MqB_CHR05	g9078.t1	TNL	11005079	11009875
MqB_CHR05	g629.t1	TNL	10656451	10662124
MqB_CHR05	g10840.t1	TNL	10225882	10231887
MqB_CHR05	g10835.t1	TNL	10190022	10196187
MqB_CHR05	g10833.t1	NLR	10162431	10165623
MqB_CHR05	g10829.t1	TNL	10139957	10146892
MqB_CHR05	g10822.t1	NLR	10097717	10104701
MqB_CHR05	g10816.t1	TNL	10057537	10063281
MqB_CHR05	g10812.t1	TNL	10025883	10037655
MqB_CHR05	g10812.t2	TNL	10025883	10037655
MqB_CHR05	g884.t1	TNL	9973849	9981812
MqB_CHR05	g959.t1	TNL	9364172	9367910
MqB_CHR05	g954.t1	TNL	9334869	9338620
MqB_CHR05	g947.t1	TNL	9309453	9314599
MqB_CHR05	g10417.t1	TNL	9244480	9254824
MqB_CHR05	g10415.t1	TNL	9226651	9234389
MqB_CHR05	g10410.t1	TNL	9193330	9197056
MqB_CHR05	g10407.t1	TNL	9180572	9184316
MqB_CHR05	g10406.t1	TNL	9162337	9173314
MqB_CHR05	g10403.t1	TNL	9144541	9148240
MqB_CHR05	g10400.t1	TNL	9132435	9136174
MqB_CHR05	g10398.t1	TNL	9115755	9119433
MqB_CHR05	g10396.t1	TNL	9105877	9109625
MqB_CHR05	g10395.t1	TNL	9090093	9100370
MqB_CHR05	g945.t1	NLR	8565638	8569180
MqB_CHR05	g10047.t1	NLR	5925334	5926797
MqB_CHR05	g10582.t1	RxNL	5844105	5846864
MqB_CHR05	g10580.t1	RxNL	5834299	5837268
MqB_CHR05	g10578.t1	RxNL	5823620	5826568
MqB_CHR05	g10572.t1	RxNL	5785438	5788305
MqB_CHR05	g10570.t1	RxNL	5761996	5764839
MqB_CHR05	g10567.t1	RxNL	5748457	5751447
MqB_CHR05	g10564.t1	RxNL	5714129	5716939
MqB_CHR05	g8076.t1	RxNL	5606735	5609578
MqB_CHR05	g8071.t1	RxNL	5568055	5570916
MqB_CHR05	g8067.t1	RxNL	5531456	5534299
MqB_CHR05	g8066.t1	RxNL	5523201	5526044
MqB_CHR05	g8065.t1	RxNL	5515195	5518038
MqB_CHR05	g8063.t1	RxNL	5503864	5506707
MqB_CHR05	g8061.t1	RxNL	5492633	5495476
MqB_CHR05	g8060.t1	NLR	5481980	5486986
MqB_CHR05	g8059.t1	RxNL	5466766	5469720
MqB_CHR05	g6996.t1	RxNL	5353667	5356320
MqB_CHR05	g1519.t1	TNL	5140660	5149519
MqB_CHR05	g1075.t1	RxNL	4279239	4282866
MqB_CHR05	g1073.t1	RxNL	4264409	4271065
MqB_CHR05	g1071.t1	RxNL	4260040	4263306
MqB_CHR05	g2313.t1	RxNL	4163106	4166501
MqB_CHR05	g2311.t1	RxNL	4153602	4158328
MqB_CHR05	g2309.t1	RxNL	4143439	4147078
MqB_CHR05	g2307.t1	RxNL	4131850	4135696
MqB_CHR05	g2302.t1	RxNL	4108193	4112920
MqB_CHR05	g2299.t1	RxNL	4088709	4096621
MqB_CHR05	g2297.t1	RxNL	4069866	4074899
MqB_CHR05	g2295.t1	RxNL	4058060	4063176
MqB_CHR06	g5600.t1	NLR	27866732	27870628
MqB_CHR06	g5597.t1	NLR	27845240	27850556
MqB_CHR06	g5592.t1	NLR	27819124	27822063
MqB_CHR06	g5584.t1	NLR	27786139	27792532
MqB_CHR06	g5579.t1	NLR	27764524	27767337
MqB_CHR06	g5575.t1	NLR	27740553	27746655
MqB_CHR06	g673.t1	CNL	27563906	27566698
MqB_CHR06	g5077.t1	NLR	27456007	27459354
MqB_CHR06	g5073.t1	NLR	27431416	27436161
MqB_CHR06	g5072.t1	NLR	27412712	27427248
MqB_CHR06	g5068.t1	NLR	27396021	27398792
MqB_CHR06	g5067.t1	NLR	27386070	27394084
MqB_CHR06	g5061.t1	CNL	27367335	27373108
MqB_CHR06	g5060.t1	CNL	27352913	27356371
MqB_CHR06	g5056.t1	NLR	27324754	27327822
MqB_CHR06	g5055.t1	CNL	27307361	27320441
MqB_CHR06	g5052.t1	NLR	27291263	27294328
MqB_CHR06	g5051.t1	NLR	27281092	27286954
MqB_CHR06	g5050.t1	CNL	27270384	27275331
MqB_CHR06	g5047.t1	NLR	27255269	27259421
MqB_CHR06	g5045.t1	NLR	27244833	27250073
MqB_CHR06	g5045.t2	NLR	27244833	27250073
MqB_CHR06	g5720.t1	NLR	27184655	27187657
MqB_CHR06	g5719.t1	NLR	27176614	27179901
MqB_CHR06	g5712.t1	CNL	27130538	27136340
MqB_CHR06	g1964.t1	CNL	26921043	26923808
MqB_CHR06	g1962.t1	CNL	26904391	26914569
MqB_CHR06	g8560.t1	NLR	24786505	24793451
MqB_CHR06	g4984.t1	RxNL	20198300	20201014
MqB_CHR06	g5002.t1	NLR	19858917	19864920
MqB_CHR06	g1651.t1	RNL	15848188	15851379
MqB_CHR06	g10199.t1	CNL	11366364	11369115
MqB_CHR06	g10193.t1	CNL	11320002	11322758
MqB_CHR06	g10190.t1	CNL	11295800	11298598
MqB_CHR06	g10188.t1	CNL	11281310	11284057
MqB_CHR06	g10183.t1	NLR	11240384	11243104
MqB_CHR06	g5220.t1	NLR	11008683	11012534
MqB_CHR06	g5217.t1	NLR	10991737	10994472
MqB_CHR06	g5215.t1	NLR	10980319	10983939
MqB_CHR06	g667.t1	TNL	9574534	9579382
MqB_CHR06	g667.t2	TNL	9574534	9579759
MqB_CHR06	g666.t1	TNL	9568196	9572727
MqB_CHR06	g662.t1	TNL	9552199	9556808
MqB_CHR06	g5937.t1	TNL	9452676	9457334
MqB_CHR06	g5936.t1	TNL	9444230	9452310
MqB_CHR06	g4894.t1	CNL	5003193	5006168
MqB_CHR06	g7869.t1	CNL	4378981	4381935
MqB_CHR06	g7868.t1	NLR	4373239	4375366
MqB_CHR06	g10807.t1	TNL	2128454	2138041
MqB_CHR06	g7744.t1	CNL	717487	725536
MqB_CHR07	g10937.t1	RxNL	21230320	21234543
MqB_CHR07	g7239.t1	NLR	10868680	10870002
MqB_CHR07	g7230.t1	TNL	10819465	10824218
MqB_CHR07	g7224.t1	TNL	10781535	10786057
MqB_CHR07	g10217.t1	CNL	8527213	8541131
MqB_CHR07	g304.t1	TNL	7322691	7334166
MqB_CHR07	g302.t1	TNL	7306681	7321474
MqB_CHR07	g301.t1	TNL	7301783	7306322
MqB_CHR07	g298.t1	TNL	7268349	7273191
MqB_CHR07	g295.t1	TNL	7244713	7249954
MqB_CHR07	g289.t1	TNL	7223727	7228254
MqB_CHR07	g288.t1	NLR	7212017	7214588
MqB_CHR07	g286.t1	TNL	7182156	7193340
MqB_CHR07	g284.t1	TNL	7176316	7180818
MqB_CHR07	g283.t1	TNL	7156487	7165803
MqB_CHR07	g282.t1	TNL	7129122	7134147
MqB_CHR07	g279.t1	TNL	7099017	7106837
MqB_CHR07	g278.t1	TNL	7084993	7090501
MqB_CHR07	g275.t1	TNL	7073444	7077937
MqB_CHR07	g274.t1	TNL	7057425	7062760
MqB_CHR07	g4501.t1	CNL	6858776	6861826
MqB_CHR07	g4496.t1	CNL	6824246	6827296
MqB_CHR07	g4491.t1	NLR	6768769	6783177
MqB_CHR07	g4489.t1	CNL	6754695	6757973
MqB_CHR07	g379.t1	NLR	6666623	6669916
MqB_CHR07	g375.t1	NLR	6644755	6651301
MqB_CHR07	g370.t1	CNL	6603840	6614994
MqB_CHR07	g367.t1	NLR	6563370	6572621
MqB_CHR07	g9803.t1	CNL	3553754	3569202
MqB_CHR07	g6320.t1	CNL	3501196	3512233
MqB_CHR07	g6316.t1	CNL	3443772	3475506
MqB_CHR07	g6303.t1	CNL	3352477	3361190
MqB_CHR07	g6296.t1	CNL	3306864	3319727
MqB_CHR07	g7685.t1	CNL	3118522	3130850
MqB_CHR07	g9051.t1	CNL	3026259	3048372
MqB_CHR07	g9882.t1	CNL	2946440	2958826
MqB_CHR07	g9880.t1	CNL	2910915	2924062
MqB_CHR07	g9878.t1	CNL	2871114	2889478
MqB_CHR07	g6202.t1	CNL	2806944	2835692
MqB_CHR07	g6640.t1	CNL	2736433	2749355
MqB_CHR07	g5877.t1	NLR	2136748	2139474
MqB_CHR07	g5875.t1	NLR	2125374	2128118
MqB_CHR07	g3672.t1	CNL	1688260	1691340
MqB_CHR07	g3670.t1	CNL	1660595	1667080
MqB_CHR07	g3667.t1	CNL	1621185	1627693
MqB_CHR07	g3665.t1	CNL	1596249	1602846
MqB_CHR07	g7124.t1	CNL	1541875	1547747
MqB_CHR07	g7253.t1	CNL	1485009	1491438
MqB_CHR07	g7250.t1	CNL	1466056	1472504
MqB_CHR07	g7243.t1	CNL	1412786	1421486
MqB_CHR07	g5329.t1	CNL	1216692	1223273
MqB_CHR07	g5326.t1	TNL	1206254	1212025
MqB_CHR07	g1212.t1	TNL	1054332	1059036
MqB_CHR07	g7493.t1	CNL	918593	921547
MqB_CHR07	g7492.t1	NLR	899945	910091
MqB_CHR08	g9537.t1	TNL	26927689	26937578
MqB_CHR08	g3824.t1	TNL	26815313	26820676
MqB_CHR08	g4787.t1	RxNL	22242808	22245665
MqB_CHR08	g4786.t1	RxNL	22232423	22235290
MqB_CHR08	g4785.t1	RxNL	22224002	22226855
MqB_CHR08	g4784.t1	RxNL	22211050	22213923
MqB_CHR08	g4782.t1	RxNL	22198278	22201123
MqB_CHR08	g2223.t1	NLR	20236552	20239362
MqB_CHR08	g2220.t1	TNL	20217746	20222494
MqB_CHR08	g2217.t1	TNL	20200466	20205021
MqB_CHR08	g2215.t1	TNL	20181537	20186262
MqB_CHR08	g2213.t2	TNL	20165483	20170412
MqB_CHR08	g2213.t1	TNL	20165390	20170412
MqB_CHR08	g2210.t1	TNL	20135027	20138464
MqB_CHR08	g2208.t2	TNL	20115628	20119636
MqB_CHR08	g2208.t1	TNL	20115448	20119636
MqB_CHR08	g2205.t1	TNL	20090624	20099853
MqB_CHR08	g2198.t1	TNL	20051092	20055814
MqB_CHR08	g2191.t1	TNL	19994167	19998147
MqB_CHR08	g2190.t1	TNL	19977019	19981522
MqB_CHR08	g5024.t1	TNL	19827975	19832726
MqB_CHR08	g5021.t2	TNL	19807499	19812250
MqB_CHR08	g5021.t1	TNL	19807406	19812250
MqB_CHR08	g1726.t1	TNL	19027068	19032904
MqB_CHR08	g1723.t1	TNL	18989206	18995069
MqB_CHR08	g1721.t1	TNL	18963542	18970087
MqB_CHR08	g1718.t1	TNL	18938192	18945592
MqB_CHR08	g6231.t1	RxNL	17838196	17841174
MqB_CHR08	g6229.t1	RxNL	17824167	17827155
MqB_CHR08	g6227.t1	RxNL	17807177	17810149
MqB_CHR08	g6222.t1	RxNL	17776503	17779517
MqB_CHR08	g6220.t1	RxNL	17761900	17764965
MqB_CHR08	g6218.t1	RxNL	17745754	17748750
MqB_CHR08	g6211.t1	RxNL	17711457	17714231
MqB_CHR08	g6208.t1	RxNL	17692326	17695322
MqB_CHR08	g8685.t1	TNL	17612967	17619491
MqB_CHR08	g8680.t1	TNL	17573357	17579275
MqB_CHR08	g8673.t1	TNL	17540997	17546853
MqB_CHR08	g8670.t1	NLR	17529961	17534769
MqB_CHR08	g10588.t1	RxNL	17265906	17269742
MqB_CHR08	g4171.t1	TNL	11168078	11173899
MqB_CHR08	g4171.t2	TNL	11168078	11173899
MqB_CHR08	g9564.t1	TNL	9599023	9603743
MqB_CHR08	g9562.t1	TNL	9577205	9590604
MqB_CHR08	g9561.t1	TNL	9568174	9572910
MqB_CHR08	g9560.t1	TNL	9545407	9555721
MqB_CHR08	g3659.t1	CNL	8906687	8916512
MqB_CHR08	g3652.t1	NLR	8877142	8880292
MqB_CHR08	g3933.t1	TNL	8488557	8493681
MqB_CHR08	g3932.t1	TNL	8458024	8477437
MqB_CHR08	g3930.t1	TNL	8437683	8444644
MqB_CHR08	g3929.t1	TNL	8423774	8432609
MqB_CHR08	g3926.t1	TNL	8402164	8406709
MqB_CHR08	g3920.t1	NLR	8376634	8380541
MqB_CHR08	g3910.t1	TNL	8314435	8320535
MqB_CHR08	g3907.t1	TNL	8279273	8289518
MqB_CHR08	g3907.t2	TNL	8279273	8289518
MqB_CHR08	g3906.t1	TNL	8263982	8272475
MqB_CHR08	g3902.t1	TNL	8234558	8241528
MqB_CHR08	g3901.t1	TNL	8220042	8229460
MqB_CHR08	g3896.t1	TNL	8188539	8195296
MqB_CHR08	g3891.t1	TNL	8149125	8161284
MqB_CHR08	g3883.t1	TNL	8100451	8114998
MqB_CHR08	g4629.t1	TNL	3283701	3288073
MqB_CHR08	g4628.t1	TNL	3268584	3275331
MqB_CHR08	g9673.t1	TNL	2046485	2051014
MqB_CHR09	g10917.t1	RxNL	13121842	13125880
MqB_CHR09	g7395.t1	TNL	10608627	10613787
MqB_CHR09	g1703.t1	RNL	9343711	9361589
MqB_CHR09	g1702.t1	RNL	9334093	9337920
MqB_CHR09	g1700.t1	RNL	9321801	9325605
MqB_CHR09	g1697.t1	RNL	9297898	9301691
MqB_CHR09	g2141.t1	TNL	484893	489046
MqB_CHR10	g482.t1	NLR	18094222	18107490
MqB_CHR10	g6513.t1	NLR	18029481	18032345
MqB_CHR10	g6507.t1	NLR	18000221	18009410
MqB_CHR10	g4137.t1	CNL	17238551	17245738
MqB_CHR10	g5665.t1	NLR	16982123	16989237
MqB_CHR10	g5664.t1	NLR	16972801	16978040
MqB_CHR10	g5654.t1	NLR	16928763	16941927
MqB_CHR10	g5653.t1	NLR	16920674	16924286
MqB_CHR10	g5649.t1	NLR	16901780	16905063
MqB_CHR10	g5640.t1	NLR	16862023	16864923
MqB_CHR10	g5634.t1	CNL	16828472	16831405
MqB_CHR10	g6542.t1	NLR	16784771	16787728
MqB_CHR10	g49.t1	NLR	5862263	5864983
MqB_CHR11	g5822.t1	RxNL	20867641	20870220
MqB_CHR11	g5820.t1	RxNL	20855175	20857754
MqB_CHR11	g5819.t1	RxNL	20845039	20847609
MqB_CHR11	g5813.t1	RxNL	20805001	20807574
MqB_CHR11	g5811.t1	RxNL	20793910	20796513
MqB_CHR11	g1322.t1	RxNL	20749261	20751867
MqB_CHR11	g8572.t1	RxNL	20309632	20312157
MqB_CHR11	g3232.t1	RxNL	20254062	20256679
MqB_CHR11	g3229.t1	RxNL	20236698	20239271
MqB_CHR11	g3227.t1	RxNL	20227756	20230365
MqB_CHR11	g3224.t1	RxNL	20214039	20216654
MqB_CHR11	g3222.t1	RxNL	20197927	20200539
MqB_CHR11	g3221.t1	RxNL	20186864	20189479
MqB_CHR11	g3220.t1	RxNL	20179245	20181830
MqB_CHR11	g3219.t1	RxNL	20169533	20172142
MqB_CHR11	g2716.t1	RxNL	20059450	20062056
MqB_CHR11	g5229.t1	TNL	18577777	18583426
MqB_CHR11	g8171.t1	TNL	15843254	15863857
MqB_CHR11	g8168.t1	TNL	15826610	15834017
MqB_CHR11	g10977.t1	NLR	6663214	6671251
MqB_CHR11	g8750.t1	TNL	5297547	5301945
MqB_CTG029	g10114.t1	RxNL	107508	110789
MqB_CTG029	g10115.t1	RxNL	136290	139829
MqB_CTG029	g354.t1	RxNL	4186	8478
MqB_CTG029	g361.t1	RxNL	59486	62752
MqB_CTG057	g5972.t1	RxNL	40142	44302
MqB_CTG093	g1017.t1	RxNL	38615	41791
MqB_CTG096	g10283.t1	RxNL	1	2921
MqB_CTG142	g1418.t1	NLR	26213	28514
MqB_CTG142	g1416.t1	RxNL	8740	11916
MqB_CTG152	g6718.t1	CNL	4012	24745
MqB_CTG169	g10207.t1	RxNL	9485	12717

## Sheet: Supplementary Table 4
Supplementary Table 3. Complete list of integrated domains identified in the Melaleuca quinquenervia genome along with their orthologs in the alernative haplotype determined using ProteinOrtho.
Chromosome	NLR Class	Gene ID	Integrated Domain Pfam ID	Pfam Short Description	Pfam Description	Ortholog in Alternative Haplotype	Contains Identical Integrated Domains	Integrated Domians in Alternative Haplotype if not Identical
MqA_CHR01	RxNL	g360.t1	PF00804 PF05739	Syntaxin SNARE	Syntaxin SNARE domain	g3691.t1	Yes
MqA_CHR02	RxNL	g10674.t1	PF08540	HMG_CoA_synt_C	Hydroxymethylglutaryl-coenzyme A synthase C terminal	g7334.t1	Yes
MqA_CHR02	RxNL	g10895.t1	PF00078	RVT_1	Reverse transcriptase (RNA-dependent DNA polymerase)	g6691.t1	No	None
MqA_CHR02	RxNL	g6353.t1	PF00291 PF01282	PALP Ribosomal_S24e	Pyridoxal-phosphate dependent enzyme Ribosomal protein S24e	g8622.t1	No	None
MqA_CHR02	TNL	g10752.t1	PF14244 PF00665 PF07727	Retrotran_gag_3 rve RVT_2	gag-polypeptide of LTR copia-type Integrase core domain Reverse transcriptase (RNA-dependent DNA polymerase)	No	N/A	N/A
MqA_CHR02	TNL	g3276.t1	PF13966	zf-RVT	zinc-binding in reverse transcriptase	g6731.t1	No	None
MqA_CHR03	TNL	g1500.t1	PF00641	zf-RanBP	Zn-finger in Ran binding protein and others	g4254.t1	Yes
MqA_CHR03	TNL	g3862.t1	PF12850 PF07714	Metallophos_2 PK_Tyr_Ser-Thr	Calcineurin-like phosphoesterase superfamily domain Protein tyrosine and serine/threonine kinase	No	N/A
MqA_CHR03	TNL	g5741.t1	PF00078 PF13456 PF13966	RVT_1 RVT_3 zf-RVT	Reverse transcriptase (RNA-dependent DNA polymerase) Reverse transcriptase-like zinc-binding in reverse transcriptase	g9590.t1	No	None
MqA_CHR03	TNL	g5758.t1	PF05278	PEARLI-4	Arabidopsis phospholipase-like protein (PEARLI 4)	g9606.t1	No	None
MqA_CHR03	TNL	g8138.t1	PF00400	WD40	WD domain, G-beta repeat	No	N/A	N/A
MqA_CHR03	TNL	g8926.t1	PF13976 PF14223 PF14244 PF00665 PF07727	gag_pre-integrs Retrotran_gag_2 Retrotran_gag_3 rve RVT_2	GAG-pre-integrase domain gag-polypeptide of LTR copia-type gag-polypeptide of LTR copia-type Integrase core domain Reverse transcriptase (RNA-dependent DNA polymerase)	g1353.t1	Some	PF14223 PF07727 PF07727
MqA_CHR03	TNL	g9831.t1	PF13976 PF14223 PF07727	gag_pre-integrs Retrotran_gag_2 RVT_2	GAG-pre-integrase domain gag-polypeptide of LTR copia-type Reverse transcriptase (RNA-dependent DNA polymerase)	g3204.t1	Yes
MqA_CHR04	TNL	g7421.t1	PF00501 PF00501 PF01535 PF12854 PF12854 PF13041 PF13041 PF13041 PF13041 PF13041 PF13041	AMP-binding AMP-binding PPR PPR_1 PPR_1 PPR_2 PPR_2 PPR_2 PPR_2 PPR_2 PPR_2	AMP-binding enzyme AMP-binding enzyme PPR repeat PPR repeat PPR repeat PPR repeat family PPR repeat family PPR repeat family PPR repeat family PPR repeat family PPR repeat family	No	N/A	N/A
MqA_CHR05	RxNL	g10492.t1	PF00804 PF05739	Syntaxin SNARE	Syntaxin SNARE domain	None	N/A	N/A
MqA_CHR05	RxNL	g4895.t1	PF00665 PF07727 PF14244	rve RVT_2 Retrotran_gag_3	Integrase core domain Reverse transcriptase (RNA-dependent DNA polymerase) gag-polypeptide of LTR copia-type	None	N/A	N/A
MqA_CHR05	TNL	g3325.t1	PF02492 PF14223 PF07727	cobW Retrotran_gag_2 RVT_2	CobW/HypB/UreG, nucleotide-binding domain gag-polypeptide of LTR copia-type Reverse transcriptase (RNA-dependent DNA polymerase)	None	N/A	N/A
MqA_CHR05	TNL	g9958.t1	PF10551 PF04434	MULE SWIM	MULE transposase domain SWIM zinc finger	g1391.t1	No	None
MqA_CHR05	TNL	g5706.t1	PF00319	SRF-TF	SRF-type transcription factor (DNA-binding and dimerisation domain)	None	N/A	N/A
MqA_CHR06	CNL	g1837.t1	PF02892	zf-BED	BED zinc finger	g5712.t1	Yes
MqA_CHR06	CNL	g9023.t1	PF00657	Lipase_GDSL	GDSL-like Lipase/Acylhydrolase	g1962.t1	Yes
MqA_CHR06	NLR	g4281.t2	PF02892	zf-BED	BED zinc finger	None	N/A	N/A
MqA_CHR06	TNL	g1003.t1	PF04134	DCC1-like	DCC1-like thiol-disulfide oxidoreductase	g10807.t1	Yes
MqA_CHR07	CNL	g2065.t1	PF05368	NmrA	NmrA-like family	None	N/A	N/A
MqA_CHR07	NLR	g10698.t1	PF02892	zf-BED	BED zinc finger	g4491.t1	No	PF02892 PF01000 PF01193
MqA_CHR07	NLR	g5767.t1	PF03106	WRKY	WRKY DNA -binding domain	g7492.t1	No	PF03106 PF03106
MqA_CHR07	NLR	g8533.t1	PF01000 PF01193	RNA_pol_A_bac RNA_pol_L	RNA polymerase Rpb3/RpoA insert domain RNA polymerase Rpb3/Rpb11 dimerisation domain	g375.t1	No	None
MqA_CHR07	NLR	g8534.t1	PF02892	zf-BED	BED zinc finger	None	N/A	N/A
MqA_CHR08	TNL	g6984.t1	PF03171 PF14226	2OG-FeII_Oxy DIOX_N	2OG-Fe(II) oxygenase superfamily non-haem dioxygenase in morphine synthesis N-terminal	None	N/A	N/A
MqA_CHR09	TNL	g4515.t1	PF14833 PF03446	NAD_binding_11 NAD_binding_2	NAD-binding of NADP-dependent 3-hydroxyisobutyrate dehydrogenase NAD binding domain of 6-phosphogluconate dehydrogenase	g2141.t1	No	None
MqA_CHR10	NLR	g2426.t1	PF00076	RRM_1	RNA recognition motif. (a.k.a. RRM, RBD, or RNP domain)	g482.t1	Yes
MqA_CHR10	NLR	g3447.t1	PF03492	Methyltransf_7	SAM dependent carboxyl methyltransferase	g4137.t1	No	None
MqB_CHR01	RxNL	g11014.t1	PF04862 PF04862	DUF642 DUF642	Protein of unknown function (DUF642) Protein of unknown function (DUF642)	g8164.t1	No	None
MqB_CHR01	RxNL	g3691.t1	PF05739 PF00804	SNARE Syntaxin	SNARE domain Syntaxin	g360.t1	Yes
MqB_CHR02	RxNL	g1819.t1	PF13976	gag_pre-integrs	GAG-pre-integrase domain	None	N/A	N/A
MqB_CHR02	RxNL	g7338.t1	PF08540	HMG_CoA_synt_C	Hydroxymethylglutaryl-coenzyme A synthase C terminal	g10678.t1	No	None
MqB_CHR02	RxNL	g7334.t1	PF08540	HMG_CoA_synt_C	Hydroxymethylglutaryl-coenzyme A synthase C terminal	g10674.t1	Yes
MqB_CHR02	RxNL	g1819.t1	PF14223 PF00665 PF07727	Retrotran_gag_2 rve RVT_2	gag-polypeptide of LTR copia-type Integrase core domain Reverse transcriptase (RNA-dependent DNA polymerase)	None	N/A	N/A
MqB_CHR02	CNL	g3143.t1	PF14223 PF14244 PF07727	Retrotran_gag_2 Retrotran_gag_3 RVT_2	gag-polypeptide of LTR copia-type gag-polypeptide of LTR copia-type Reverse transcriptase (RNA-dependent DNA polymerase)	g247.t1	No	None
MqB_CHR03	TNL	g102.t1	PF07727 PF13976	RVT_2 gag_pre-integrs	Reverse transcriptase (RNA-dependent DNA polymerase) GAG-pre-integrase domain	None	N/A	N/A
MqB_CHR03	TNL	g3204.t1	PF13976 PF14223 PF07727	gag_pre-integrs Retrotran_gag_2 RVT_2	GAG-pre-integrase domain gag-polypeptide of LTR copia-type Reverse transcriptase (RNA-dependent DNA polymerase)	g9831.t1	Yes
MqB_CHR03	TNL	g8830.t1	PF03106 PF03106	WRKY WRKY	WRKY DNA -binding domain WRKY DNA -binding domain	g3858.t1	No	None
MqB_CHR03	TNL	g8864.t1	PF03106 PF03106	WRKY WRKY	WRKY DNA -binding domain WRKY DNA -binding domain	None	N/A	N/A
MqB_CHR03	TNL	g8864.t2	PF03106 PF03106	WRKY WRKY	WRKY DNA -binding domain WRKY DNA -binding domain	None	N/A	N/A
MqB_CHR03	TNL	g4254.t1	PF00641 PF00641 PF00641	zf-RanBP zf-RanBP zf-RanBP	Zn-finger in Ran binding protein and others Zn-finger in Ran binding protein and others Zn-finger in Ran binding protein and others	g1500.t1	Yes
MqB_CHR05	TNL	g4572.t1	PF13976	gag_pre-integrs	GAG-pre-integrase domain	None	N/A	N/A
MqB_CHR05	TNL	g10415.t1	PF13409	GST_N_2	Glutathione S-transferase, N-terminal domain	g3331.t1
MqB_CHR05	TNL	g4572.t1	PF14223 PF00665	Retrotran_gag_2 rve	gag-polypeptide of LTR copia-type Integrase core domain	None	N/A	N/A
MqB_CHR05	TNL	g1353.t1	PF14223 PF07727 PF07727	Retrotran_gag_2 RVT_2 RVT_2	gag-polypeptide of LTR copia-type Reverse transcriptase (RNA-dependent DNA polymerase) Reverse transcriptase (RNA-dependent DNA polymerase)	g8926.t1	No	PF13976 PF14223 PF14244 PF00665 PF07727
MqB_CHR05	NLR	g8060.t1	PF04601	DUF569	Domain of unknown function (DUF569)	None	N/A	N/A
MqB_CHR05	RxNL	g1394.t1	PF04949	Transcrip_act	Transcriptional activator	None	N/A	N/A
MqB_CHR05	TNL	g4572.t1	PF07727	RVT_2	Reverse transcriptase (RNA-dependent DNA polymerase)	None	N/A	N/A
MqB_CHR05	NLR	g1336.t1	PF00071	Ras	Ras family	g9941.t1	No	None
MqB_CHR06	CNL	g1962.t1	PF00657	Lipase_GDSL	GDSL-like Lipase/Acylhydrolase	g9023.t1	Yes
MqB_CHR06	TNL	g10807.t1	PF04134	DCC1-like	DCC1-like thiol-disulfide oxidoreductase	g1003.t1	Yes
MqB_CHR06	CNL	g5061.t1	PF02892	zf-BED	BED zinc finger	None	N/A	N/A
MqB_CHR06	CNL	g5712.t1	PF02892	zf-BED	BED zinc finger	g1837.t1	Yes
MqB_CHR07	CNL	g6202.t1	PF00481	PP2C	Protein phosphatase 2C	None	N/A	N/A
MqB_CHR07	NLR	g4491.t1	PF01000 PF01193 PF02892	RNA_pol_A_bac RNA_pol_L zf-BED	RNA polymerase Rpb3/RpoA insert domain RNA polymerase Rpb3/Rpb11 dimerisation domain BED zinc finger	g10698.t1	No	PF02892
MqB_CHR07	NLR	g7492.t1	PF03106 PF03106	WRKY WRKY	WRKY DNA -binding domain WRKY DNA -binding domain	g5767.t1	No	PF03106
MqB_CHR08	TNL	g9560.t1	PF02866 PF00056	Ldh_1_C Ldh_1_N	lactate/malate dehydrogenase, alpha/beta C-terminal domain lactate/malate dehydrogenase, NAD binding domain	None	N/A	N/A
MqB_CHR08	CNL	g3659.t1	PF13966	zf-RVT	zinc-binding in reverse transcriptase	g8071.t1	No	None
MqB_CHR10	NLR	g5654.t1	PF16363	GDP_Man_Dehyd	GDP-mannose 4,6 dehydratase	None	N/A	N/A
MqB_CHR10	NLR	g482.t1	PF00076	RRM_1	RNA recognition motif. (a.k.a. RRM, RBD, or RNP domain)	g2426.t1	Yes

## Sheet: Supplementary Table 5
Supplementary Table 5. The outgroup of amino acid NBARC domains were selected from functionally validated plant NLRs (Kourelis et al. 2021). The set was reduced to include NBARC domains from eudicotyledons only and incorporated six CNL, two RPW8 and seven TNL-type NBARC domains.
Type	Species	Pathogen/response	PubMedID
CNL-type
ZAR1	Arabidopsis thaliana	Bacteria	20368970
FB_MR5	Malus x robusta	Bacteria	24618178
AhRRS5	Arachis hypogaea	Bacteria	27311738
CcRpp1	Cajanus cajan	Fungi	27111723
Le4	Gossypium tomentosum	AutoImmunity	31270546
I2	Solanum lycopersicum	Fungi	9634592
RPW8-NL-type
ADR1	Arabidopsis thaliana	Helper	12906111
NbADR1	Nicotiana benthamiana	Helper	30582759
TNL-type
L1	Linum usitatissimum	Fungi (rust)	10072407
M	Linum usitatissimum	Fungi (rust)	9144966
RCT1	Medicago truncatula	Fungi	18719113
Ry_sto	Solanum stoloniferum	Virus	31397954
Roq1	Nicotiana benthamiana	Bacteria	28891100
N	Nicotiana glutinosa	Virus (TMV)	7923359
muRdr1A	Rosa multiflora	Fungi	28779550

## Sheet: Supplementary Figure 1
Supplementary Figure 3. Hi-C contact maps from Juicebox for HiFi genomes Haplotype A (A) and (B) and ONT genomes Haplotype A (C) and B (D).

## Sheet: Supplementary Figure 2
Supplementary Figure 2. Visualisation of genome assembly and curation steps for Melaleuca quinquenervia using ChromSyn for (A) Haplotype A or 1 and (B) Haplotype B or 2. Synteny blocks of collinear “Complete” BUSCO genes link scaffolds from adjacent assemblies: blue, same strand; red, inverse strand. Yellow triangles mark “Duplicated” BUSCOs. Filled circles mark telomere predictions from Diploido…

## Sheet: Supplementary Figure 3
Supplementary Figure 3. Kmer analysis with GenomeScope (A) and ploidy analysis with Smudgeplot (B).

## Sheet: Supplementary Figure 4
Supplementary Figure 2. Genome-wide regional copy number analysis for Melaleuca quinquenervia HiFi genomes using ONT read data (A-B). Analysis of ONT genomes with HiFi read data (C-D) and ONT read data (E-F). Haplotype A is presented in the left column and Haplotype B is presented in the right column. Copy number (CN) is relative to a single diploid (2n) copy in the genome. Violin plots and means…

## Sheet: Supplementary Figure 5
Supplementary Figure 5. Independent validation of NLR annotation visualised using ChromSyn using ONT genomes. Synteny blocks of collinear “Complete” BUSCO genes link scaffolds from adjacent assemblies: blue, same strand; red, inverse strand. Triangles mark “Duplicated” BUSCOs and diamonds mark NLRs, with colour denoting DepthKopy predicted copy number (CN: 0, grey; <0.33, yellow; <0.75, light blu…

[truncated: 4 more sheets: Supplementary Figure 6, Supplementary Figure 7, Supplementary Figure 8, Supplementary Figure 9]
